# Supplementary material for: Rhythms and synchronization patterns in gene expression in the Aedes aegypti mosquito
Source: BMC Genomics. 2011 Mar 17;12:153. doi: 10.1186/1471-2164-12-153 (PMC3072344; doi:10.1186/1471-2164-12-153)
Supplement: Additional file 1 — Supplementary Information. This is a zip archive file that contains Supplemental Table 1 (MS Excel file), Supplemental Table 2 (MS Excel file) and Supplemental Figure 1 (Adobe PDF file). Supplemental Table 1 reports the experiment design for sample collection with date, time, pooling and replication information. Supplemental Table 2 reports the results of straight application of periodicity tests to reconstructed 48 h expression profiles (see Methods). Supplemental Figure 1 illustrates the process of generation of circadian expression heat map (presented in Figure 1). [file 1471-2164-12-153-S1.ZIP]

Archive with 3 entries (3 files):
- SupplementalTable1.xls
- SupplementalTable2.xls
- SupplementalFigure1.pdf
