# Supplementary material for: Rhythms and synchronization patterns in gene expression in the Aedes aegypti mosquito
Source: BMC Genomics. 2011 Mar 17;12:153. doi: 10.1186/1471-2164-12-153 (PMC3072344; doi:10.1186/1471-2164-12-153)
Supplement: Additional file 1 — Supplementary Information. This is a zip archive file that contains Supplemental Table 1 (MS Excel file), Supplemental Table 2 (MS Excel file) and Supplemental Figure 1 (Adobe PDF file). Supplemental Table 1 reports the experiment design for sample collection with date, time, pooling and replication information. Supplemental Table 2 reports the results of straight application of periodicity tests to reconstructed 48 h expression profiles (see Methods). Supplemental Figure 1 illustrates the process of generation of circadian expression heat map (presented in Figure 1). [file 1471-2164-12-153-S1.ZIP › SupplementalTable2.xls]

## Sheet: smooth
phase	Fisher's	Pt	autocorr	ampl	ID	72_1	76_1	80_1	84_1	88_1	92_1	72_2	76_2	80_2	84_2	88_2	92_2
0	0	0	0.975284	2.45295	AEG_V1.16244	0.972089	0.516715	-0.041583	-0.85702	-0.748117	-0.098518	0.913723	0.8238	-0.058385	-0.750404	-0.67163	-0.000668
0	0	0	0.968047	2.04151	AEG_V1.11154	1.07613	0.563348	-0.378484	-0.730274	-0.504	0.065193	0.836432	0.535891	-0.139618	-0.821766	-0.631793	0.128942
0	0	0	0.967009	1.3584	bAEG_V1.17470	0.610712	-0.007447	-0.799238	-0.432972	0.029245	0.910472	0.413694	-0.125935	-0.909015	-0.539652	0.137827	0.71231
0	0	0	0.96684	0.991378	bAEG_V1.4228	1.08994	0.286539	-0.719674	-0.777518	-0.211203	0.593294	0.763341	0.244026	-0.629757	-0.743332	-0.352669	0.457015
0	0	0	0.965562	1.12289	bAEG_V1.5832	0.897628	0.190441	-0.599095	-0.859244	-0.419385	0.454025	0.819375	0.497358	-0.525124	-0.758863	-0.347708	0.650593
0	0	0	0.96503	1.29983	AEG_V1.4450	0.920567	0.696904	-0.080599	-0.647973	-0.930278	0.025763	0.725701	0.892648	-0.219034	-0.780338	-0.681686	0.078323
0	0	0	0.960928	1.65552	bAEG_V1.15881	0.920684	0.396255	-0.354262	-0.745186	-0.518264	0.383683	0.988067	0.73325	-0.452514	-0.919204	-0.681134	0.248625
0	0	0	0.956578	2.51748	bAEG_V1.3104	0.907563	0.48859	-0.050248	-0.708703	-0.46014	0.21352	0.834366	0.424575	-0.213619	-0.69749	-0.668593	-0.069822
0	0	0	0.954958	1.3432	bAEG_V1.3323	1.06739	0.228876	-0.606363	-0.711823	-0.348129	0.474268	0.705692	0.331608	-0.553585	-0.58646	-0.348029	0.34655
0	0	0	0.952066	1.41113	AEG_V1.14001	1.26579	0.635852	-0.282661	-0.868835	-0.621101	0.091557	0.782014	0.61399	-0.248811	-0.88314	-0.729718	0.245066
0	0	0	0.951006	1.7732	bAEG_V1.10253	1.02731	0.842162	0.127712	-0.679191	-0.795474	0.045923	0.817035	0.670003	-0.256578	-0.870007	-0.880477	-0.048418
0	0	0	0.948501	1.45287	AEG_V1.7929	0.764791	-0.036216	-0.625304	-0.536451	0.059212	0.702878	0.544355	0.102564	-0.94907	-0.631716	-0.043484	0.648442
0	0	0	0.945563	1.73719	bAEG_V1.2888	0.977212	0.323812	-0.428938	-0.80107	-0.596141	0.225729	0.814085	0.680666	-0.335239	-0.583853	-0.475423	0.199161
0	0	0	0.94013	4.69345	AEG_V1.1193	1.11823	0.592104	-0.104691	-0.717866	-0.473968	0.129038	0.91684	0.673281	-0.308105	-1.02359	-0.852535	0.051259
0	0	0	0.939112	1.98794	AEG_V1.18132	1.05038	0.625375	-0.147143	-0.746079	-0.776483	0.113192	0.76343	0.530922	-0.453493	-0.68033	-0.505066	0.225299
0	0	0	0.938347	0.946332	bAEG_V1.9295	0.955705	0.567975	-0.426958	-0.862844	-0.700644	0.337763	0.980269	0.817019	-0.126632	-0.734777	-0.734121	-0.072755
0	0	0	0.938272	2.18733	AEG_V1.8781	0.983914	0.499699	0.066589	-0.700326	-0.65984	-0.09131	0.843953	0.607826	-0.337202	-0.792895	-0.560513	0.140103
0	0	0	0.937119	1.27091	AEG_V1.10492	1.24086	0.405213	-0.492943	-0.842971	-0.323511	0.43175	0.863564	0.547847	-0.415364	-0.964591	-0.688086	0.238231
0	0	0	0.936979	1.79535	bAEG_V1.17723	1.2532	0.533384	-0.429992	-0.766745	-0.440906	0.358747	0.805904	0.549079	-0.396864	-0.893799	-0.72816	0.156151
0	0	0	0.932436	2.21181	bAEG_V1.6175	1.1603	0.6383	-0.162991	-0.639719	-0.506927	0.164723	0.802875	0.504895	-0.358469	-0.88081	-0.790296	0.068122
0	0	0	0.929492	1.81284	bAEG_V1.12267	0.986357	0.481758	-0.415842	-0.807388	-0.50258	0.309759	0.923827	0.770324	-0.148722	-0.768991	-0.842746	0.014244
0	0	0	0.928623	2.05683	bAEG_V1.9517	1.13657	0.573738	-0.128307	-0.767722	-0.817367	-0.23896	0.762724	0.842301	-0.005383	-0.805417	-0.684343	0.132165
0	0	0	0.926535	1.57021	bAEG_V1.10507	0.230753	-0.117884	-0.516463	-0.439907	-0.039394	0.812153	0.406322	0.054383	-0.560502	-0.450673	0.090858	0.530353
0	0	0	0.926473	3.36251	AEG_V1.9135	1.13676	0.728342	0.039888	-0.600362	-0.599308	-0.028304	0.776502	0.69287	-0.178739	-0.901134	-0.939762	-0.126753
0	0	0	0.923131	1.04201	AEG_V1.12962	1.22376	0.672873	-0.315558	-0.688622	-0.49024	0.200989	0.771285	0.43481	-0.408932	-0.988281	-0.691451	0.279366
0	0	0	0.918706	1.467	bAEG_V1.10343	1.26292	0.644415	-0.07299	-0.766681	-0.599919	0.108629	0.828308	0.496137	-0.471019	-1.02537	-0.661677	0.257249
0	0	0	0.918495	6.03307	bAEG_V1.893	0.963195	0.541664	-0.055177	-0.743944	-0.393707	0.223735	0.962002	0.584052	-0.236437	-0.856996	-0.874811	-0.113577
0	0	0	0.914755	1.82044	bAEG_V1.16006	0.996858	0.197848	-0.433411	-0.612763	-0.08632	0.208089	0.756354	0.241224	-0.326097	-0.844118	-0.465361	0.367696
0	0	0	0.913241	2.15038	bAEG_V1.2702	0.849449	0.361378	-0.11155	-0.666064	-0.413926	0.188713	0.912415	0.707871	-0.141894	-0.824029	-0.810488	-0.051876
0	0	0	0.912617	1.92693	AEG_V1.2583	0.949261	0.367153	-0.305887	-0.54935	-0.317195	0.249798	0.668706	0.464646	-0.313824	-0.757449	-0.739143	0.283284
0	0	0	0.912002	3.56105	bAEG_V1.5961	0.908128	0.452697	0.094485	-0.742697	-0.712767	0.087712	0.833902	0.532387	-0.444493	-0.698233	-0.509035	0.197913
0	0	0	0.908023	1.80622	bAEG_V1.17466	1.13398	0.57063	-0.469705	-0.705943	-0.351374	0.356011	0.893225	0.578322	-0.262021	-0.935868	-0.800107	-0.007152
0	0	0	0.906212	1.24772	bAEG_V1.16242	1.12189	0.819782	-0.172233	-0.660067	-0.557817	0.221669	0.801035	0.725805	-0.164189	-0.976765	-1.05532	-0.103791
0	0	0	0.905659	1.64189	AEG_V1.8656	1.02587	0.865082	0.085191	-0.540863	-0.754259	-0.050252	0.732036	0.480112	-0.266081	-0.838818	-0.761292	0.023276
0	0	0	0.900412	1.31039	bAEG_V1.6723	0.569623	-0.015288	-0.596153	-0.325052	0.08617	0.897917	0.393587	0.022239	-0.969292	-0.68005	-0.092901	0.709199
0	0	0	0.897325	0.851589	bAEG_V1.4850	1.16712	0.699154	-0.392988	-0.719375	-0.67255	0.193891	0.660527	0.317839	-0.413133	-0.720872	-0.460238	0.340626
0	0	0	0.897219	1.41094	AEG_V1.9422	0.878819	0.192917	-0.491932	-0.735609	-0.497955	0.222777	0.782113	0.76845	-0.299	-0.66158	-0.566373	0.407371
0	0	0	0.894507	0.989536	AEG_V1.13864	0.288199	-0.119879	-0.585876	-0.162072	-0.101836	0.757188	0.527535	-0.064337	-0.838623	-0.429757	0.129395	0.600063
0	0	0	0.89316	1.30652	bAEG_V1.1272	0.939209	0.362228	-0.569774	-0.857885	-0.512471	0.496941	1.02539	0.66747	-0.218799	-0.698052	-0.607478	-0.026776
0	0	0	0.892317	1.68172	AEG_V1.4982	1.02248	0.336105	-0.565591	-0.737937	-0.178632	0.55706	1.00101	0.5104	-0.415609	-0.949656	-0.70153	0.121899
0	0	0	0.892161	1.81361	AEG_V1.13851	0.383127	-0.468506	-0.770904	-0.3224	0.202981	0.572941	0.321183	-0.102663	-0.740192	-0.429589	0.328023	1.026
0	0	0	0.890634	1.38684	bAEG_V1.1102	0.840097	0.418771	-0.142669	-0.877397	-0.882541	-0.105904	0.858865	0.727728	0.029968	-0.498088	-0.519785	0.150958
0	0	0	0.890502	1.37221	bAEG_V1.6671	0.657398	0.382722	0.010557	-0.714392	-0.45277	0.454394	0.79841	0.223731	-0.3298	-0.639425	-0.454448	0.063622
0	0	0	0.888026	0.82874	AEG_V1.12295	0.918509	0.342163	-0.257445	-0.280335	-0.408909	0.105115	0.6925	0.489539	-0.373846	-0.759721	-0.570032	0.102461
0	0	0	0.884712	0.96029	AEG_V1.9423	0.802321	0.286195	-0.394301	-0.355757	-0.383326	-0.012182	0.68966	0.497716	-0.071561	-0.683538	-0.500527	0.125299
0	0	0	0.884506	4.48429	AEG_V1.18635	1.11916	0.747512	-0.092939	-0.610606	-0.483269	0.223849	0.852436	0.667162	-0.296485	-0.972906	-0.97702	-0.176899
0	0	0	0.884293	1.58351	bAEG_V1.17349	0.335428	-0.36575	-0.503287	-0.280894	0.319112	0.842662	0.39783	-0.251687	-1.04519	-0.257605	0.151442	0.657937
0	0	0	0.882923	1.239	bAEG_V1.15603	1.22782	0.789278	-0.308307	-0.705938	-0.441823	0.22144	0.790826	0.647687	-0.147048	-1.03826	-0.971404	-0.06427
0	0	0	0.881948	1.33041	AEG_V1.20267	1.13752	0.547747	-0.121882	-0.694	-0.456167	0.259018	0.727985	0.336328	-0.663372	-0.806913	-0.569187	0.30292
0	0	0	0.881549	0.720818	bAEG_V1.8725	0.79401	0.152347	-0.55397	-0.423479	-0.018186	0.438279	0.609338	0.166176	-0.523013	-0.904815	-0.331164	0.594476
0	0	0	0.880697	1.58106	bAEG_V1.7851	0.701806	-0.033558	-0.62133	-0.425952	0.258187	0.872294	0.462868	-0.026667	-1.03401	-0.696247	-0.136521	0.679129
0	0	0	0.872439	3.24582	bAEG_V1.12880	1.09768	0.658614	-0.036463	-0.513032	-0.479682	0.156888	0.810725	0.604029	-0.397289	-0.983749	-0.926681	0.008958
0	0	0	0.871867	2.36104	AEG_V1.2156	0.884445	0.549478	0.087221	-0.634831	-0.423364	0.292691	0.791543	0.504581	-0.251019	-0.804122	-0.875369	-0.121254
0	0	0	0.871702	2.07752	AEG_V1.11857	1.28858	0.647725	-0.05854	-0.657932	-0.648492	0.061827	0.671493	0.534727	-0.484986	-0.91034	-0.700481	0.256418
0	0	0	0.871662	1.83018	bAEG_V1.12332	0.784953	-0.063293	-0.634306	-0.513135	0.220316	0.441287	0.531461	0.037238	-0.503889	-0.698638	-0.250082	0.648087
0	0	0	0.871551	9.92745	bAEG_V1.18210	0.738584	0.247908	0.140305	-0.714643	-0.7057	-0.159026	0.86324	0.820034	-0.104347	-0.667977	-0.507488	0.049111
0	0	0	0.870967	1.46472	bAEG_V1.21194	0.748915	0.082366	-0.251719	-0.560134	-0.266379	0.345279	0.646615	0.310383	-0.781123	-0.548968	-0.237651	0.512419
0	0	0	0.870319	1.63317	bAEG_V1.1661	0.665777	0.007885	-0.469167	-0.474373	0.110834	0.786631	0.528439	0.054556	-0.999094	-0.587458	-0.21574	0.59171
0	0	0	0.869856	1.09005	AEG_V1.2663	0.794413	0.304449	-0.42347	-0.421561	-0.252005	0.55677	0.765656	0.463632	-0.531552	-0.93085	-0.669699	0.344217
0	0	0.001	0.866771	3.61362	bAEG_V1.11711	1.01874	0.503725	0.219794	-0.619664	-0.513875	-0.192103	0.767259	0.500034	-0.289711	-0.904886	-0.668052	0.178737
0	0	0	0.866184	1.24604	bAEG_V1.2412	1.04281	0.653322	-0.365433	-0.476247	-0.382637	0.121157	0.748646	0.403548	-0.093957	-0.942076	-0.606735	-0.1024
0	0	0	0.862993	2.5858	bAEG_V1.12425	1.05815	0.737789	0.221251	-0.56665	-0.609943	-0.020602	0.754771	0.577062	-0.410388	-0.909349	-0.83421	0.002121
0	0	0.001	0.860691	3.13146	AEG_V1.5389	0.782974	0.323542	-0.278272	-0.428341	-0.363351	0.318592	0.574141	0.64827	-0.369066	-0.489422	-0.67594	-0.043126
0	0	0	0.860555	2.08601	bAEG_V1.13408	0.916238	0.347173	-0.094003	-0.638943	-0.458293	0.331996	0.558212	0.380123	-0.600618	-0.499757	-0.452463	0.210333
0	0	0	0.860549	1.49163	AEG_V1.4997	0.42178	-0.377488	-0.61194	-0.419504	0.159967	0.639058	0.619048	0.176904	-0.885073	-0.557383	0.033922	0.800707
0	0	0	0.860001	1.85283	bAEG_V1.7764	1.18736	0.713934	-0.243445	-0.674927	-0.375644	0.492271	0.91953	0.476177	-0.530099	-1.15563	-0.842434	0.032906
0	0	0	0.85473	2.56162	AEG_V1.1023	0.993331	0.390837	-0.545564	-0.686444	-0.209525	0.482398	0.898558	0.66103	-0.307761	-0.940986	-0.843074	0.107199
0	0	0	0.85433	5.23564	bAEG_V1.12345	0.936856	0.520921	0.341208	-0.5801	-0.630602	-0.159903	0.743535	0.646708	-0.317459	-0.882033	-0.68882	0.069689
0	0	0	0.854204	1.61159	bAEG_V1.11208	1.13299	0.856039	-0.125386	-0.684399	-0.487339	0.379279	0.862616	0.574719	-0.272271	-1.01683	-1.04449	-0.174929
0	0	0	0.85307	1.88563	bAEG_V1.2212	0.984038	0.252381	-0.491641	-0.539849	-0.029965	0.354833	0.700915	0.304566	-0.412355	-0.922622	-0.598072	0.397771
0	0	0	0.852342	1.38741	bAEG_V1.553	1.22382	0.935397	-0.118761	-0.566178	-0.624867	0.12398	0.634511	0.596969	-0.057071	-0.962988	-0.980703	-0.204103
0	0	0	0.852312	2.49352	AEG_V1.12995	0.838668	0.440034	0.094692	-0.576949	-0.431355	0.213501	0.823311	0.466894	-0.58367	-0.771994	-0.652145	0.139013
0	0	0	0.851443	1.76214	AEG_V1.12270	1.22988	0.570395	-0.23076	-0.59888	-0.404902	0.081944	0.621677	0.467018	-0.398913	-0.919804	-0.755738	0.338086
0	0	0	0.85132	2.46972	AEG_V1.1661	0.824914	-0.056154	-0.618033	-0.438362	0.135976	0.421097	0.580109	0.180968	-0.564325	-0.75545	-0.330422	0.619682
0	0	0	0.850296	1.68348	AEG_V1.5653	0.942833	0.29355	-0.521293	-0.726031	-0.235263	0.608112	0.990578	0.67276	-0.41819	-0.883847	-0.795834	0.072625
0	0	0	0.85026	1.48247	AEG_V1.8999	0.980778	0.223392	-0.356953	-0.479367	-0.121142	0.157488	0.674025	0.365003	-0.428646	-0.842491	-0.565019	0.392932
0	0	0	0.849821	2.19801	AEG_V1.6516	0.846553	0.30944	-0.355545	-0.647457	-0.43684	0.304021	0.859947	0.943589	-0.193275	-0.816551	-0.902568	0.088687
0	0	0	0.849307	4.83492	AEG_V1.8080	1.10846	0.689978	0.235744	-0.516549	-0.552942	-0.107167	0.757984	0.613611	-0.300425	-1.00096	-0.909582	-0.018158
0	0	0	0.848385	6.26242	AEG_V1.8931	1.11001	0.645608	0.219889	-0.53061	-0.529591	-0.056222	0.688823	0.618514	-0.321251	-0.894272	-0.884192	-0.066709
0	0	0	0.847918	2.75209	AEG_V1.20060	0.393237	-0.436763	-0.604989	-0.303024	0.275816	0.667362	0.423645	0.122378	-0.887034	-0.399339	0.06659	0.68212
0	0	0	0.845468	2.69778	bAEG_V1.12658	0.335229	-0.413691	-0.520389	-0.250065	0.312812	0.704207	0.388884	0.023565	-0.947549	-0.385318	0.151932	0.600382
0	0	0.001	0.845422	14.2846	AEG_V1.15588	0.848072	0.313951	0.19753	-0.506524	-0.478877	0.048689	0.830865	0.58305	-0.396352	-0.813273	-0.704932	0.077801
0	0	0	0.845267	1.1539	AEG_V1.3328	0.878008	0.425384	-0.364996	-0.542761	-0.259921	0.761034	0.61786	0.131238	-1.00035	-0.797061	-0.370561	0.522123
0	0	0.001	0.842529	1.84656	AEG_V1.13650	0.730895	-0.130344	-0.749703	-0.338387	0.156557	0.594305	0.615329	0.220811	-0.611084	-0.702359	-0.31736	0.531339
0	0	0	0.841686	1.66365	AEG_V1.853	1.07129	0.907281	0.173573	-0.757924	-0.999749	-0.14344	0.656715	0.507997	-0.292019	-0.656272	-0.554303	0.086855
0	0	0	0.841478	2.25341	AEG_V1.18588	1.0543	0.50891	-0.109666	-0.49362	-0.374044	0.336987	0.875621	0.536515	-0.575802	-1.01007	-0.825012	0.075881
0	0	0	0.840367	1.77268	AEG_V1.8441	1.01778	0.469572	-0.160398	-0.514273	-0.295403	0.384934	0.736291	0.41735	-0.647333	-0.843198	-0.751975	0.186655
0	0	0.001	0.840069	5.44365	bAEG_V1.3809	1.03155	0.549658	0.247272	-0.495416	-0.555933	-0.029731	0.704349	0.63044	-0.366702	-0.871748	-0.846479	0.002735
0	0	0	0.838196	1.23722	bAEG_V1.16106	0.942764	0.567308	-0.312842	-0.576766	-0.458645	0.464774	0.930971	0.676958	-0.171514	-0.898087	-0.951816	-0.213106
0	0	0	0.837394	1.46111	AEG_V1.4965	1.11517	0.617556	-0.203256	-0.545794	-0.353466	0.452683	0.800232	0.32357	-0.693164	-0.99511	-0.744749	0.226328
0	0	0	0.83675	21.3238	AEG_V1.2970	0.875357	0.70755	-0.406694	-0.826251	-0.68313	0.211162	0.778913	0.244702	-0.341059	-0.562001	-0.127264	0.128716
0	0	0.001	0.8362	2.36194	bAEG_V1.16762	1.00926	0.286383	-0.475256	-0.585743	-0.177476	0.356225	0.706918	0.606533	-0.323289	-0.869133	-0.807854	0.273433
0	0	0	0.835108	1.27829	AEG_V1.8074	1.24803	1.03442	-0.040103	-0.672153	-0.632849	0.25729	0.69951	0.471592	-0.29525	-0.98466	-0.968185	-0.117647
0	0	0	0.834977	1.75723	bAEG_V1.6635	0.867475	0.456579	-0.280122	-0.368417	-0.416997	0.450923	0.72351	0.613303	-0.413722	-0.724941	-0.842796	-0.064796
0	0	0	0.834044	1.79042	AEG_V1.19617	0.788723	0.060638	-0.393465	-0.466369	0.077607	0.692219	0.622273	0.100823	-1.02036	-0.739705	-0.259696	0.537309
0	0	0	0.833906	2.49198	AEG_V1.18210	0.765749	-0.086053	-0.612883	-0.487482	-0.066671	0.212501	0.708076	0.411123	-0.413308	-0.713503	-0.266864	0.549315
0	0	0	0.83285	2.1269	bAEG_V1.13154	1.1678	0.758906	-0.017069	-0.599599	-0.520211	0.335558	0.805527	0.421542	-0.615755	-1.00391	-0.771658	0.038866
0	0	0	0.831351	1.77803	AEG_V1.2751	0.73285	0.025525	-0.463596	-0.400249	0.114675	0.792686	0.421352	-0.081802	-1.14828	-0.67548	-0.065587	0.747903
0	0	0	0.831222	3.50785	AEG_V1.19083	1.17129	0.872903	0.177888	-0.641815	-0.524712	0.085417	0.732379	0.472988	-0.319787	-0.982019	-1.00363	-0.040909
0	0	0	0.829951	1.68032	AEG_V1.13596	1.21523	1.01188	0.077127	-0.608801	-0.641712	0.189438	0.712975	0.504416	-0.339392	-1.0109	-1.01604	-0.094226
0	0	0	0.829275	4.71795	bAEG_V1.15487	1.03644	0.683684	0.037498	-0.795009	-0.976814	-0.258591	0.620054	0.712667	-0.247766	-0.599771	-0.462155	0.249767
0	0	0	0.827443	2.24495	AEG_V1.5864	1.28871	0.323288	-0.487837	-0.698026	-0.102707	0.294605	0.608982	0.280787	-0.408211	-0.933593	-0.605966	0.439968
0	0	0	0.827153	4.05862	bAEG_V1.20336	1.03503	0.486974	-0.336973	-0.601216	-0.311642	0.2865	0.926422	0.7329	-0.116691	-0.927786	-0.974493	-0.199025
0	0	0.001	0.827063	3.87507	AEG_V1.13665	0.868858	0.209264	0.03156	-0.575639	-0.560828	-0.031652	0.789014	0.509097	-0.502473	-0.711398	-0.373294	0.347491
0	0	0	0.826344	1.25381	AEG_V1.11278	0.795263	-0.01923	-0.557912	-0.322777	0.15786	0.496751	0.462981	0.031486	-0.715996	-0.734842	-0.290022	0.696438
0	0	0	0.82387	17.3342	bAEG_V1.16179	1.09596	0.601968	0.131465	-0.515001	-0.429296	0.097256	0.812456	0.691614	-0.319872	-1.03878	-1.01011	-0.117668
0	0	0.002	0.820653	0.9331	bAEG_V1.10749	0.690125	0.434103	-0.056882	-0.495012	-0.523441	0.58125	0.872285	0.55548	-0.690376	-0.895043	-0.665031	0.192541
0	0	0	0.820329	1.39437	bAEG_V1.17334	0.813875	0.490777	-0.047371	-0.789871	-0.823674	0.020906	0.759577	0.504189	-0.48014	-0.511647	-0.276387	0.339768
0	0	0	0.820047	3.70007	AEG_V1.6171	1.01409	0.039903	-0.728993	-0.734092	-0.103936	0.397273	0.747528	0.444377	-0.18841	-0.697995	-0.522406	0.332662
0	0	0	0.819831	4.86774	AEG_V1.10900	0.722526	0.958809	0.044333	-0.766226	-0.921521	0.069774	0.770274	0.40191	-0.185125	-0.579912	-0.369447	-0.145394
0	0	0	0.818706	3.31815	AEG_V1.11500	0.953073	0.397078	0.162055	-0.64761	-0.325323	0.213414	0.925727	0.317939	-0.60116	-1.03017	-0.587402	0.222382
0	0	0	0.817983	1.81555	AEG_V1.1102	0.876794	0.258884	-0.328607	-1.02167	-0.726157	0.035145	0.895898	0.62592	-0.041534	-0.406937	-0.391705	0.223963
0	0	0	0.815345	7.21112	bAEG_V1.2970	0.776155	0.577646	-0.477866	-0.835727	-0.582675	0.201527	0.76642	0.197853	-0.395387	-0.498384	0.007819	0.262619
0	0	0.001	0.814698	1.75024	bAEG_V1.17186	0.821992	0.196167	-0.192228	-0.738143	-0.616552	0.101967	0.686938	0.368192	-0.451045	-0.341257	-0.196536	0.360503
0	0	0	0.814514	3.60699	AEG_V1.4424	0.619511	-0.31378	-0.770991	-0.349222	0.362074	0.381686	0.209605	-0.211848	-0.536331	-0.39905	0.144904	0.863443
0	0	0.002	0.814054	2.23339	AEG_V1.6131	1.21656	0.628193	-0.318262	-0.573953	-0.280361	0.382208	0.745763	0.575366	-0.410382	-1.04808	-0.983098	0.066048
0	0	0	0.813641	3.97876	bAEG_V1.18636	0.999449	0.608823	-0.283472	-0.566172	-0.3678	0.463592	0.867069	0.755899	-0.322125	-0.947537	-1.0453	-0.162422
0	0	0	0.811968	3.46763	AEG_V1.5592	0.773829	0.125674	-0.352998	-0.643162	-0.280124	0.434227	0.921121	0.678041	-0.274199	-0.6818	-0.679281	-0.021326
0	0	0	0.811852	3.83573	bAEG_V1.12621	1.31408	0.871992	0.144224	-0.555281	-0.680598	-0.242415	0.562527	0.59827	-0.233508	-0.951023	-0.904091	0.075827
0	0	0	0.811286	1.61235	bAEG_V1.14301	1.20471	0.960468	-0.055997	-0.554914	-0.508471	0.267432	0.773966	0.558665	-0.313962	-1.1114	-1.07469	-0.145806
0	0	0	0.811045	1.133	AEG_V1.6153	0.475127	0.097267	-0.351791	-0.324561	-0.081988	0.808765	0.434353	-0.045124	-1.0635	-0.686371	-0.031692	0.769514
0	0	0	0.809256	1.76839	bAEG_V1.8396	1.15237	1.02956	0.166048	-0.777668	-1.02595	-0.179052	0.585776	0.468396	-0.246797	-0.671305	-0.635255	0.133889
0	0	0	0.80898	1.23923	bAEG_V1.6531	0.474799	-0.166801	-0.578577	-0.213174	0.433633	0.995407	0.446058	-0.255439	-1.19492	-0.66582	0.024063	0.700773
0	0	0	0.808342	7.17277	bAEG_V1.7288	0.686203	0.336947	0.140547	-0.574467	-0.458324	0.174983	1.08858	0.762474	-0.19286	-0.885704	-0.840806	-0.237569
0	0	0	0.808285	3.14398	AEG_V1.16430	0.8341	0.185636	0.196859	-0.65688	-0.606519	-0.308294	0.748538	0.565615	-0.129056	-0.703419	-0.377077	0.250498
0	0	0	0.808123	7.69149	AEG_V1.17125	0.958864	0.865668	-0.316662	-0.878168	-0.872249	0.153454	0.675542	0.396724	-0.140994	-0.524041	-0.289971	-0.028165
0	0	0	0.807852	1.42891	AEG_V1.19035	0.812432	0.353123	-0.214812	-0.548601	-0.22113	0.557474	0.887034	0.546893	-0.627896	-0.863471	-0.804949	0.123904
0	0	0	0.807527	6.55029	bAEG_V1.8247	1.29034	0.853291	0.079814	-0.558935	-0.524096	0.043607	0.67874	0.532302	-0.380163	-1.04561	-0.994477	0.025185
0	0	0	0.807471	1.57021	AEG_V1.774	1.26588	0.815302	0.00669	-0.76419	-0.885257	-0.157904	0.636196	0.444788	-0.382638	-0.750485	-0.494764	0.266382
0	0	0.001	0.805256	1.64381	bAEG_V1.8519	1.3051	0.787572	0.025477	-0.729035	-0.738581	-0.126203	0.566084	0.509889	-0.37795	-0.908232	-0.717304	0.403186
0	0	0	0.805054	1.40016	bAEG_V1.1155	1.07963	0.417896	-0.319208	-0.575931	-0.322934	0.408779	0.442953	0.125239	-0.696698	-0.50865	-0.438689	0.38761
0	0	0	0.805022	1.805	AEG_V1.6397	1.0875	0.380983	-0.343245	-0.55702	-0.320942	0.057405	0.511333	0.297879	-0.436856	-0.778415	-0.481096	0.582476
0	0	0	0.80409	4.30547	bAEG_V1.20183	0.888842	0.182836	-0.269332	-0.584992	-0.289525	0.387493	0.846762	0.819134	-0.396935	-0.84621	-0.79523	0.057158
0	0	0	0.803556	1.14007	AEG_V1.12666	0.939009	0.503768	-0.49478	-0.825459	-0.305956	0.384607	1.02537	0.70592	0.016786	-0.817034	-0.86131	-0.270922
0	0	0	0.803258	1.05305	AEG_V1.1917	1.10948	0.669046	-0.148168	-0.554533	-0.291061	0.389685	0.80572	0.277516	-0.670886	-1.04235	-0.771504	0.227056
0	0	0	0.801295	3.13505	AEG_V1.3523	0.829853	0.086107	-0.644517	-0.445791	0.165198	0.421788	0.497058	0.081952	-0.393973	-0.652499	-0.403563	0.458386
0	0	0.001	0.799894	2.80378	bAEG_V1.19073	0.868193	0.043133	-0.501253	-0.440072	0.116409	0.393479	0.734793	0.239084	-0.413032	-0.763754	-0.539763	0.262781
0	0	0.001	0.799851	15.8602	bAEG_V1.10449	0.914271	0.258456	0.150435	-0.429388	-0.416266	-0.218646	0.667458	0.639972	-0.241779	-0.767392	-0.682113	0.124992
0	0	0	0.799686	1.9152	AEG_V1.231	1.15906	0.684126	-0.164588	-0.522121	-0.324525	0.117177	0.595609	0.510483	-0.259782	-0.940625	-0.973968	0.119156
0	0	0	0.796511	3.13891	AEG_V1.10913	0.909063	0.630406	0.145878	-0.503751	-0.316397	0.088171	0.760204	0.685439	-0.146276	-0.99577	-1.05268	-0.204289
0	0	0	0.795734	5.26824	AEG_V1.2460	0.723379	0.733841	-0.352027	-0.740406	-0.764877	0.236394	0.762652	0.392787	-0.078637	-0.457651	-0.266811	-0.188644
0	0	0	0.795155	3.90067	bAEG_V1.10403	0.532846	0.677043	0.026632	-0.759964	-0.892761	0.082072	0.796203	0.467647	-0.059261	-0.431183	-0.275764	-0.16351
0	0	0	0.79403	2.94983	bAEG_V1.660	0.963435	0.226527	-0.581595	-0.583337	0.074967	0.407759	0.760529	0.31608	-0.28701	-0.833624	-0.646414	0.182685
0	0	0.001	0.793	1.05602	bAEG_V1.227	0.854171	0.577174	-0.409759	-0.631321	-0.309555	0.796972	0.951858	0.536093	-0.500678	-0.954384	-0.877208	-0.033363
0	0	0	0.79296	1.72215	bAEG_V1.8808	0.132574	0.011283	-0.596077	-0.229714	0.406345	0.88251	0.15872	-0.336873	-0.538881	-0.426849	0.088372	0.448589
0	0	0	0.792919	24.2192	AEG_V1.15694	1.02087	0.172947	0.034042	-0.511413	-0.239397	-0.201875	0.675262	0.493039	-0.193194	-0.856306	-0.59623	0.202251
0	0	0.001	0.791952	8.00457	bAEG_V1.20178	0.831458	0.22489	-0.36423	-0.569667	-0.382285	0.365465	0.869705	0.952305	-0.268494	-0.807371	-0.825215	-0.026561
0	0	0	0.791762	3.01082	AEG_V1.2889	0.762167	0.25958	-0.217721	-0.640996	-0.383635	0.358774	0.899241	0.862455	-0.131796	-0.746127	-0.885259	-0.136683
0	0	0	0.791145	3.11048	bAEG_V1.9893	0.642101	0.578843	-0.320232	-0.958297	-0.723127	0.31344	0.909491	0.471329	-0.036194	-0.450632	-0.306264	-0.120458
0	0	0	0.790829	2.15927	AEG_V1.2282	0.581257	-0.126571	-0.42929	-0.50553	0.04493	0.655939	0.876387	0.381555	-0.653738	-0.868575	-0.387915	0.431551
0	0	0	0.789873	1.20689	AEG_V1.9635	0.447676	-0.227424	-0.525261	-0.28929	0.337261	0.862693	0.636355	0.018349	-1.07644	-0.694676	-0.047861	0.558617
0	0	0	0.789258	7.29984	bAEG_V1.8397	0.685034	0.791141	-0.121246	-0.891036	-0.927964	0.091481	0.851848	0.429202	-0.111175	-0.487213	-0.228481	-0.08159
0	0	0	0.787609	6.6624	bAEG_V1.11256	0.878076	-0.034338	-0.055338	-0.4683	-0.260131	0.310715	0.593835	0.217324	-0.674846	-0.616823	-0.271263	0.38109
0	0	0	0.787316	6.11597	bAEG_V1.18417	1.12097	0.621336	0.011249	-0.402543	-0.442804	0.159189	0.606205	0.650174	-0.431098	-0.888207	-0.943084	-0.061386
0	0	0	0.786766	1.62275	AEG_V1.12323	1.13256	0.432286	-0.358862	-0.519188	-0.135127	0.525825	0.889075	0.480504	-0.560759	-1.15669	-0.868079	0.138454
0	0	0	0.786426	1.01248	AEG_V1.17473	0.561925	0.054788	-0.558574	-0.391535	-0.059548	0.625655	0.162471	-0.308542	-0.933895	-0.508652	0.358805	0.997102
0	0	0	0.786418	2.54344	AEG_V1.16918	0.271122	-0.415798	-0.429636	-0.348823	0.109922	0.580915	0.466788	-0.106328	-1.06226	-0.339767	0.401332	0.87253
0	0	0	0.785866	0.858667	bAEG_V1.18200	1.0042	0.44845	-0.429015	-0.553965	-0.473122	0.042156	0.491191	0.299637	-0.37962	-0.809102	-0.306426	0.665612
0	0	0	0.785803	4.77484	AEG_V1.11632	0.576215	-0.298629	-0.766043	-0.327628	0.417289	0.446585	0.289023	-0.119548	-0.409257	-0.462312	-0.035101	0.689406
0	0	0.002	0.784447	2.01692	AEG_V1.7658	0.957316	0.293385	-0.567825	-0.67183	-0.191489	0.618589	0.939135	0.74324	-0.344364	-0.90664	-0.877623	0.008106
0	0	0	0.783753	1.97839	bAEG_V1.13448	1.09062	0.605533	-0.376466	-0.709017	-0.191977	0.719272	0.925528	0.491133	-0.498895	-1.08281	-0.914159	-0.058758
0	0	0.002	0.78341	0.956755	bAEG_V1.18526	0.760189	0.184541	-0.810445	-0.881791	-0.316212	0.73945	0.952075	0.7577	-0.250299	-0.691256	-0.636836	0.192885
0	0	0	0.783186	3.13726	bAEG_V1.16273	1.17408	0.568691	-0.311172	-0.606243	-0.291032	0.179715	0.735973	0.769896	-0.009896	-0.934104	-1.07344	-0.202477
0	0	0	0.782441	1.24662	AEG_V1.709	0.834979	0.524833	-0.206934	-0.626398	-0.470146	0.289639	0.342107	0.398057	-0.238535	-0.201059	-0.670423	0.023882
0	0	0.001	0.782366	1.1488	bAEG_V1.10940	0.664111	0.005545	-0.522944	-0.146299	0.005492	0.328314	0.491687	0.218489	-0.523865	-0.647677	-0.348273	0.47542
0	0	0	0.781474	1.64864	bAEG_V1.10504	0.746887	0.489656	-0.108113	-0.531019	-0.309015	0.581549	0.7556	0.451336	-0.444875	-0.836717	-0.714207	-0.081083
0	0	0	0.780158	4.29288	AEG_V1.17942	0.955639	0.03932	-0.706523	-0.53805	0.232145	0.449153	0.453567	0.106506	-0.447885	-0.756909	-0.37133	0.584367
0	0	0.001	0.779917	1.36356	AEG_V1.5234	0.866855	0.051286	-0.421717	-0.432902	0.104848	0.679925	0.664728	0.27288	-0.906414	-0.899569	-0.507819	0.5279
0	0	0.001	0.779905	6.56409	AEG_V1.3492	0.929765	0.38567	0.269732	-0.624542	-0.60033	-0.095383	0.712693	0.545364	-0.481933	-0.85749	-0.506912	0.323366
0	0	0.003	0.779402	1.60392	AEG_V1.21249	0.511904	-0.283346	-0.723834	-0.569173	0.04634	0.866932	0.51169	0.11433	-0.655467	-0.132822	-0.04817	0.361616
0	0	0	0.778114	2.43358	bAEG_V1.7782	1.1157	0.535022	0.171692	-0.617205	-0.567589	0.050202	0.738778	0.376857	-0.652822	-0.945306	-0.55114	0.345811
0	0	0	0.776003	1.72891	AEG_V1.19125	0.853961	0.150594	-0.363604	-0.526493	-0.257064	0.285051	0.810786	0.827097	-0.264347	-0.77708	-0.837472	0.098572
0	0	0	0.774436	2.94267	AEG_V1.8039	0.752483	0.636989	-0.533333	-0.95971	-0.676769	0.464708	0.825794	0.331135	-0.206716	-0.488344	-0.163587	0.01735
0	0	0	0.773807	2.41504	bAEG_V1.7224	0.330233	-0.237692	-0.570362	-0.494009	0.161111	1.0298	0.724897	0.217219	-0.757887	-0.700961	-0.210339	0.507997
0	0	0	0.773318	1.88764	bAEG_V1.1350	1.25189	0.383959	-0.525545	-0.543225	-0.092514	0.25737	0.579464	0.215657	-0.287372	-0.870499	-0.605742	0.236561
0	0	0	0.771716	2.69991	bAEG_V1.12170	0.940771	0.723878	0.166267	-0.475248	-0.437459	0.24982	0.780427	0.499543	-0.455465	-0.850653	-0.954343	-0.187537
0	0	0	0.771466	2.21476	AEG_V1.15026	1.14888	0.224805	-0.63676	-0.563217	0.126931	0.519327	0.667871	0.260791	-0.471104	-0.971573	-0.636267	0.33032
0	0	0	0.771448	1.97074	AEG_V1.13355	1.17512	0.756391	-0.216635	-0.600195	-0.319702	0.432466	0.785959	0.617678	-0.282773	-1.03926	-1.13598	-0.173075
0	0	0	0.770505	3.69584	bAEG_V1.2282	0.704917	0.202605	-0.310499	-0.611538	-0.15188	0.671818	0.964955	0.530079	-0.50094	-0.866188	-0.663432	0.030104
0	0	0	0.770056	2.23488	AEG_V1.9441	0.78845	0.311603	-0.204483	-0.636309	-0.397914	0.388448	0.426829	0.116164	-0.705448	-0.276254	-0.248555	0.43747
0	0	0	0.769591	4.78251	AEG_V1.10745	1.22693	0.786545	0.310414	-0.473622	-0.589065	-0.248279	0.630593	0.543101	-0.312245	-1.02476	-0.867789	0.018173
0	0	0	0.768753	1.18733	AEG_V1.3863	1.28533	0.653953	-0.344756	-0.558168	-0.215213	0.503092	0.655897	0.198862	-0.751093	-1.04898	-0.718185	0.339253
0	0	0	0.768741	1.38559	bAEG_V1.10952	0.657001	0.223988	-0.353917	-0.401778	0.038696	0.774751	0.624946	0.041706	-1.01696	-0.667151	-0.332109	0.41082
0	0	0	0.768413	3.5719	AEG_V1.13713	0.932535	0.122988	-0.381732	-0.379541	-0.013826	0.565961	0.659435	0.318152	-0.716952	-0.729335	-0.573895	0.196212
0	0	0	0.767599	1.90374	bAEG_V1.18131	0.527088	-0.195587	-0.342948	-0.277592	0.165562	0.517408	0.554888	0.02293	-1.0458	-0.636361	0.033908	0.676502
0	0	0	0.76746	1.72719	AEG_V1.8042	0.309369	-0.462599	-0.567311	-0.113013	0.569902	0.8886	0.389854	-0.119174	-1.06104	-0.644506	0.042781	0.767135
0	0	0	0.767354	1.51328	bAEG_V1.4831	0.997299	0.519937	-0.386942	-0.505628	-0.173194	0.597146	0.878115	0.571742	-0.50295	-1.09255	-0.962671	0.059692
0	0	0	0.76702	4.06227	AEG_V1.5136	1.26548	0.598944	-0.104154	-0.533353	-0.283279	0.312042	0.720246	0.27886	-0.678876	-1.00407	-0.746382	0.174545
0	0	0	0.766177	5.38655	AEG_V1.11690	0.72706	0.773972	-0.293761	-0.813161	-0.933812	0.071236	0.761571	0.483256	0.074604	-0.366716	-0.295766	-0.188485
0	0	0.001	0.764941	0.947803	AEG_V1.2885	0.917605	0.153906	-0.841909	-0.972499	-0.41631	0.504365	0.982371	0.865023	-0.082864	-0.696357	-0.589113	0.175782
0	0	0	0.764643	1.47036	AEG_V1.11406	1.06473	0.5451	-0.150451	-0.430449	-0.291829	0.38491	0.622453	0.536444	-0.585621	-0.92395	-0.94092	0.169583
0	0	0	0.764549	5.00612	bAEG_V1.15287	0.906088	0.139485	0.05109	-0.52801	-0.612179	-0.207892	0.610868	0.747463	-0.232027	-0.617084	-0.490117	0.232315
0	0	0	0.763412	13.1108	bAEG_V1.18923	0.60645	0.893174	-0.137756	-0.800286	-1.03335	-0.048004	0.706224	0.54961	-0.047302	-0.428492	-0.223424	-0.036843
0	0	0.001	0.763253	3.37754	AEG_V1.5003	0.902876	0.189482	-0.563054	-0.578486	-0.13835	0.391047	0.865988	0.664468	-0.160369	-0.840948	-0.814313	0.081659
0	0	0	0.76258	2.11897	AEG_V1.3987	0.910152	0.546674	0.083066	-0.642175	-0.668927	0.051739	0.690134	0.323879	-0.66714	-0.649118	-0.313143	0.334859
0	0	0	0.762372	1.70216	AEG_V1.10080	0.888571	0.446762	-0.395131	-0.648664	-0.226634	0.792741	0.945216	0.643907	-0.495116	-0.985401	-0.942299	-0.023953
0	0	0	0.761593	2.45017	bAEG_V1.9135	1.09752	0.580143	-0.128703	-0.43408	-0.257793	0.361778	0.730282	0.363941	-0.601026	-0.919558	-0.843408	0.050904
0	0	0	0.761581	3.06088	AEG_V1.13206	1.19627	0.871834	0.327525	-0.522268	-0.539046	-0.084727	0.71253	0.487526	-0.409887	-1.07773	-0.919922	-0.04211
0	0	0.001	0.760339	1.57301	bAEG_V1.18389	0.843682	0.352145	-0.537201	-0.749303	-0.537611	0.425286	0.91105	1.06045	0.036441	-0.727959	-0.919817	-0.157165
0	0	0	0.760197	7.84382	bAEG_V1.3825	0.698091	0.761408	-0.208782	-0.760623	-0.874041	0.087738	0.73473	0.385207	-0.097337	-0.384635	-0.198008	-0.143747
0	0	0.001	0.75966	1.65754	bAEG_V1.13466	1.09536	0.574482	-0.378879	-0.517791	-0.221862	0.648471	0.798848	0.491226	-0.523084	-1.00615	-0.956072	-0.004553
0	0	0	0.759399	2.47619	AEG_V1.7290	1.14935	0.560271	-0.223237	-0.558292	-0.170113	0.560585	0.876741	0.433234	-0.651621	-1.11476	-0.910228	0.048064
0	0	0	0.759273	2.02626	AEG_V1.20334	1.11225	0.831524	0.147811	-0.532575	-0.531851	0.239018	0.615402	0.363927	-0.465181	-0.891118	-0.817278	-0.071927
0	0	0	0.759167	1.5821	AEG_V1.13060	0.434045	-0.253686	-0.456795	-0.281711	0.357653	0.989631	0.541264	-0.070371	-1.1446	-0.655239	-0.107395	0.647198
0	0	0	0.758473	1.61838	bAEG_V1.12443	1.01864	0.497903	-0.329991	-0.479535	-0.127849	0.459858	0.714415	0.414845	-0.39378	-1.00754	-0.922117	0.155155
0	0	0.001	0.757733	4.76664	bAEG_V1.5371	0.523841	-0.468405	-0.672618	-0.134912	0.552489	0.382397	0.261864	-0.2288	-0.505396	-0.515971	0.089519	0.715992
0	0	0	0.757587	2.95329	bAEG_V1.13613	1.20623	0.935436	0.263123	-0.523481	-0.531546	0.009717	0.72227	0.46401	-0.426632	-1.08639	-0.99405	-0.038687
0	0	0	0.757131	5.83327	AEG_V1.13443	0.903178	0.620928	0.319724	-0.520218	-0.725093	-0.192685	0.585422	0.436743	-0.41316	-0.668016	-0.492153	0.145328
0	0	0	0.75702	3.54063	bAEG_V1.1390	0.999655	1.02722	0.009921	-0.660544	-0.781474	-0.003008	0.632606	0.202875	-0.202409	-0.632606	-0.421109	-0.171133
0	0	0	0.757017	4.05342	bAEG_V1.17465	0.690437	0.593878	-0.295401	-0.869659	-0.833139	0.149917	0.7545	0.505553	0.012698	-0.309565	-0.264005	-0.135214
0	0	0	0.756302	2.68561	bAEG_V1.17943	1.25886	1.01832	0.068708	-0.557002	-0.402702	0.038337	0.712738	0.440878	-0.226134	-1.2004	-1.03163	-0.119975
0	0	0.002	0.755219	1.58795	AEG_V1.15690	1.06121	0.402257	-0.368902	-0.58907	-0.012129	0.662275	0.851688	0.397087	-0.661708	-1.02413	-0.844482	0.125909
0	0	0	0.754355	1.40476	AEG_V1.16705	1.01575	0.673015	-0.264166	-0.649771	-0.294137	0.708469	0.903236	0.550018	-0.453798	-1.0247	-0.997352	-0.16656
0	0	0.002	0.753835	2.33554	bAEG_V1.20084	1.3349	0.88597	0.220185	-0.656691	-0.650374	-0.226095	0.639102	0.367304	-0.400143	-1.01059	-0.645845	0.142284
0	0	0	0.753728	3.28463	bAEG_V1.7631	0.803137	0.615977	0.141313	-0.448912	-0.363922	0.27984	0.87038	0.584811	-0.280053	-0.920661	-1.0124	-0.269507
0	0	0	0.752438	2.0406	AEG_V1.7545	0.822304	-0.120647	-0.582474	-0.389547	0.026591	0.22922	0.421338	0.226464	-0.440383	-0.583174	-0.277786	0.668092
0	0	0.001	0.752378	2.38475	AEG_V1.1692	0.892305	0.158293	-0.40056	-0.311527	-0.087182	0.088888	0.494537	0.204491	-0.478123	-0.751756	-0.357818	0.548452
0	0	0	0.751976	3.78331	AEG_V1.1686	0.913219	0.518895	0.049629	-0.503403	-0.302942	0.406488	0.84891	0.433352	-0.555974	-0.845855	-0.854356	-0.107962
0	0	0	0.751599	1.9098	AEG_V1.8610	0.545797	-0.279339	-0.387392	-0.268705	0.248645	0.458151	0.419196	-0.060591	-1.02505	-0.63048	0.082159	0.89761
0	0	0	0.748621	3.42296	(+)E1A_r60_a20	1.02795	0.295848	-0.678057	-0.694547	-0.193034	0.191121	0.664416	0.435135	0.07899	-0.634355	-0.587368	0.093902
0	0	0	0.747353	9.33077	bAEG_V1.20703	0.41606	-0.507617	-0.733917	-0.245438	0.540734	0.489627	0.359992	-0.080732	-0.440097	-0.488166	0.004214	0.685341
0	0	0	0.747043	1.9357	bAEG_V1.10386	1.08985	0.630149	-0.148592	-0.513159	-0.24453	0.347693	0.865069	0.637733	-0.26915	-1.08074	-1.13828	-0.17604
0	0	0	0.746994	1.20388	bAEG_V1.15160	0.35032	0.192125	-0.42448	-0.229366	0.053081	0.735167	0.342437	0.009713	-0.455463	-0.694171	-0.216478	0.337117
0	0	0	0.746854	1.54327	AEG_V1.1313	0.94138	0.479686	-0.429581	-0.691059	-0.105974	0.777432	0.917359	0.561268	-0.508425	-0.98332	-0.929191	-0.029577
0	0	0.001	0.745922	1.32708	bAEG_V1.4778	0.853623	0.057981	-0.38152	-0.324324	-0.001209	0.261691	0.695955	0.415991	-0.520952	-0.884003	-0.566388	0.393155
0	0	0.002	0.745814	4.37947	bAEG_V1.8431	0.612216	0.78899	-0.212166	-0.747314	-0.854279	0.093766	0.787434	0.342005	-0.168091	-0.464694	-0.134542	-0.043325
0	0	0	0.745397	2.79635	bAEG_V1.15444	1.25025	1.01429	0.260115	-0.539322	-0.613851	-0.109259	0.615232	0.444751	-0.371278	-1.06239	-0.965467	0.076937
0	0	0	0.745358	1.92303	bAEG_V1.14218	0.354703	-0.292778	-0.579089	-0.234743	0.445753	0.950028	0.572746	0.011134	-1.03128	-0.644784	-0.147132	0.59544
0	0	0.001	0.745327	2.83075	bAEG_V1.19125	0.84871	0.25481	-0.528269	-0.667114	-0.289638	0.475661	0.955472	0.884916	-0.165815	-0.765707	-0.889757	-0.113267
0	0	0	0.743011	1.44507	bAEG_V1.13412	0.739267	0.532763	-0.400603	-0.63116	-0.300285	0.77561	0.698248	0.53549	-0.334876	-0.764322	-0.697075	-0.153058
0	0	0	0.742532	1.65943	bAEG_V1.12368	1.10886	0.742442	-0.034922	-0.398988	-0.326612	0.171435	0.744242	0.574299	-0.196787	-1.00071	-1.1305	-0.25275
0	0	0	0.742531	2.61697	bAEG_V1.18477	0.801256	0.164546	-0.377812	-0.498089	-0.052168	0.685876	0.743861	0.520996	-0.663686	-0.758869	-0.723148	0.157236
0	0	0.001	0.740295	6.31312	AEG_V1.16946	0.795157	-0.055749	-0.096	-0.49108	-0.153282	0.364431	0.761946	0.522696	-0.596449	-0.740327	-0.541315	0.229971
0	0	0	0.740097	2.22787	AEG_V1.2181	1.12146	0.475189	-0.278373	-0.45965	-0.123919	0.433716	0.873818	0.508198	-0.491418	-1.20165	-0.942317	0.084952
0	0	0	0.738881	2.95391	bAEG_V1.15374	0.879137	0.296681	0.356681	-0.430025	-0.457106	-0.321199	0.636839	0.588292	-0.169546	-0.901865	-0.648047	0.170159
0	0	0	0.738858	4.38946	bAEG_V1.15488	1.08366	0.533107	-0.148639	-0.491698	-0.227145	0.517939	0.733682	0.505772	-0.646435	-0.97255	-0.920303	0.032608
0	0	0	0.7388	1.33616	AEG_V1.3016	0.983861	0.170826	-0.582017	-0.29821	0.158798	0.691079	0.484003	0.023756	-0.839681	-0.76278	-0.460137	0.4305
0	0	0	0.738119	2.71051	AEG_V1.5671	0.321003	-0.25715	-0.288823	-0.287487	0.165941	0.584381	0.531709	-0.088356	-1.09448	-0.490213	0.154147	0.749333
0	0	0	0.737871	2.37713	AEG_V1.3483	0.993755	0.204126	-0.47433	-0.415651	0.057259	0.586043	0.90385	0.369625	-0.597263	-1.15079	-0.70349	0.226862
0	0	0.001	0.737653	2.40062	AEG_V1.15345	1.07989	0.387733	-0.433937	-0.586875	-0.188303	0.508438	0.766452	0.757135	-0.267791	-0.956429	-1.03197	-0.034348
0	0	0.001	0.736844	1.84994	bAEG_V1.7364	0.650143	0.598747	0.246044	-0.606438	-0.323528	0.261423	0.717368	0.055966	-0.211658	-0.689959	-0.572209	-0.125901
0	0	0	0.736654	2.27925	bAEG_V1.1323	0.504519	-0.052911	-0.132976	-0.499797	-0.078483	0.475654	0.488937	0.007557	-0.805787	-0.261591	-0.122049	0.476927
0	0	0	0.736143	1.67439	AEG_V1.1511	0.595587	-0.222741	-0.485904	-0.213518	0.14147	0.299803	0.377445	-0.068617	-0.809902	-0.635891	0.087093	0.935176
0	0	0	0.73608	1.91281	bAEG_V1.12328	0.978147	0.514957	0.053758	-0.513476	-0.407616	0.263157	0.701348	0.256771	-0.845831	-0.843265	-0.50554	0.34759
0	0	0	0.736048	4.78771	AEG_V1.855	1.14252	0.964535	-0.335578	-0.960227	-0.925779	0.009069	0.570729	0.388092	-0.022375	-0.409039	-0.428884	0.006935
0	0	0.001	0.735894	1.39274	AEG_V1.11040	1.3147	0.905417	0.032685	-0.65458	-0.647772	0.184314	0.589648	0.272949	-0.669774	-0.889121	-0.667603	0.229136
0	0	0	0.734989	3.31395	AEG_V1.8822	0.681405	-0.213028	-0.604377	-0.236646	0.37883	0.334983	0.269214	-0.164443	-0.526217	-0.548996	-0.08206	0.711334
0	0	0	0.733091	1.90499	AEG_V1.7963	1.1695	0.726216	0.037764	-0.429506	-0.449768	0.072204	0.470391	0.518356	-0.38087	-0.949675	-0.999034	0.214418
0	0	0	0.732246	16.1385	AEG_V1.7530	0.814706	0.69302	-0.342843	-1.02788	-0.903298	0.042546	0.827193	0.424211	-0.149041	-0.390173	-0.127863	0.13942
0	0	0.001	0.732148	1.35314	bAEG_V1.12510	1.12586	0.796894	-0.331734	-0.550418	-0.304286	0.577629	0.743809	0.539715	-0.315383	-1.05608	-1.05528	-0.170728
0	0	0.001	0.731723	1.59989	AEG_V1.1191	0.791929	0.112347	-0.653948	-0.523831	0.023368	0.828958	0.867233	0.460544	-0.607114	-0.75443	-0.629272	0.084215
0	0	0	0.731671	1.84231	bAEG_V1.3063	0.061634	-0.624426	-0.717739	-0.223091	0.476906	1.06689	0.57673	0.02512	-0.969709	-0.410836	0.126168	0.612347
0	0	0	0.731164	0.607501	AEG_V1.8629	0.429958	-0.043481	-0.706522	-0.459142	-0.262801	0.711281	0.848923	0.589922	-0.36386	-0.752362	-0.323069	0.331151
0	0	0	0.730773	4.79211	bAEG_V1.15680	0.538116	0.652986	-0.162288	-0.81226	-0.905974	0.179968	0.889475	0.451261	-0.156251	-0.413952	-0.170115	-0.090965
0	0	0	0.730405	2.20684	AEG_V1.17350	1.15453	0.300886	-0.529105	-0.687732	-0.224484	0.116622	0.436109	0.507082	-0.106096	-0.68336	-0.67714	0.392692
0	0	0	0.730034	2.65826	AEG_V1.18598	1.25222	0.5546	-0.119378	-0.461365	-0.428872	-0.231311	0.422585	0.712806	-0.065675	-0.866034	-0.91003	0.14045
0	0	0	0.729348	2.45707	AEG_V1.8863	0.872838	0.240024	-0.507617	-0.54819	-0.102704	0.54539	0.961051	0.680956	-0.321834	-0.91989	-0.89441	-0.005615
0	0	0	0.729282	1.62886	bAEG_V1.17937	0.191794	-0.438763	-0.553863	-0.058208	0.200467	0.240842	0.473021	-0.004484	-0.471311	-0.257569	0.16426	0.513812
0	0	0	0.728969	1.40799	bAEG_V1.8199	0.532638	0.605081	-0.009079	-0.669726	-0.475017	0.553629	0.841538	0.183479	-0.37835	-0.699696	-0.377588	-0.10691
0	0	0	0.726978	1.84336	bAEG_V1.8999	1.1037	0.504234	-0.124988	-0.383529	-0.363349	-0.072368	0.456803	0.441023	-0.280281	-0.86564	-0.760044	0.344441
0	0	0	0.726908	3.5102	bAEG_V1.11023	0.82847	0.935738	-0.24123	-0.83879	-0.78267	0.170134	0.671309	0.251671	-0.086824	-0.440813	-0.290746	-0.176249
0	0	0.001	0.726735	1.82136	AEG_V1.14301	1.0491	0.417233	-0.29235	-0.513862	-0.047614	0.568587	0.906251	0.488777	-0.598853	-1.15114	-0.936318	0.110191
0	0	0.001	0.726723	3.42029	bAEG_V1.15823	0.839544	-0.060016	-0.774427	-0.595287	0.024004	0.522476	0.821923	0.564078	-0.276669	-0.7621	-0.589121	0.285595
0	0	0	0.72616	1.69976	bAEG_V1.6181	1.06884	0.448804	-0.345993	-0.468764	-0.11447	0.067562	0.462245	0.187018	-0.361591	-0.823417	-0.555043	0.434809
0	0	0	0.726076	2.06157	AEG_V1.7441	0.716081	-0.200107	-0.126218	-0.569846	-0.115135	0.107928	0.946164	0.573869	-0.21265	-0.811265	-0.47169	0.16287
0	0	0	0.725866	1.34043	bAEG_V1.14754	1.10384	0.91939	-0.224853	-0.45527	-0.389209	0.504037	0.725936	0.412917	-0.43324	-1.02736	-0.989394	-0.146795
0	0	0	0.725794	199.022	AEG_V1.10417	0.7617	0.645823	-0.47318	-0.774122	-0.748617	0.197958	0.656715	0.354699	-0.150329	-0.350382	-0.093744	-0.026519
0	0	0	0.725776	5.96985	AEG_V1.5503	0.942735	0.465855	0.243427	-0.343477	-0.433756	0.039333	0.725665	0.464835	-0.544028	-0.882291	-0.746729	0.068432
0	0	0.003	0.725759	1.326	AEG_V1.10505	0.353652	0.356617	-0.09762	-0.483668	-0.539956	0.44381	0.421699	0.154954	-0.612634	-0.512097	-0.029823	0.545066
0	0	0.002	0.72473	2.4443	AEG_V1.1805	1.13018	0.765279	0.224559	-0.479154	-0.48131	0.082295	0.649761	0.414298	-0.585627	-0.931225	-0.854341	0.065283
0	0	0.004	0.723765	4.90845	AEG_V1.9828	1.06774	0.301719	-0.523439	-0.540971	0.040327	0.611439	0.843759	0.459397	-0.468034	-0.996759	-0.862396	0.067216
0	0	0	0.723454	8.06444	bAEG_V1.1489	0.775883	-0.057596	-0.382673	-0.514534	-0.248298	0.47348	0.815634	0.765737	-0.414566	-0.67224	-0.651493	0.110665
0	0	0.001	0.722871	2.14291	bAEG_V1.12995	0.703503	-0.058817	-0.656082	-0.668563	-0.165179	0.414773	0.955628	0.741973	-0.21897	-0.704517	-0.593834	0.250088
0	0	0	0.722824	3.82757	bAEG_V1.3847	0.890174	0.576328	0.241186	-0.457313	-0.337006	0.223541	0.730909	0.458794	-0.488686	-0.896079	-0.895501	-0.046347
0	0	0.001	0.721418	7.21481	bAEG_V1.4257	0.84125	-0.26716	-0.418648	-0.321176	0.253475	0.534455	0.494657	0.106864	-0.913328	-0.853866	-0.231068	0.774544
0	0	0.002	0.72086	1.75717	bAEG_V1.5035	0.827375	0.297938	-0.063371	-0.452391	-0.317735	0.302842	0.503419	0.076972	-0.799061	-0.462446	-0.290181	0.376638
0	0	0.003	0.720015	2.35511	AEG_V1.20300	0.95534	0.380198	-0.388024	-0.616356	-0.166029	0.573778	0.868295	0.780173	-0.297132	-0.945037	-1.05955	-0.085656
0	0	0.001	0.719786	1.90251	bAEG_V1.19236	0.608391	0.387603	-0.314456	-0.845124	-0.423627	0.531843	1.18863	0.637103	-0.081954	-0.631648	-0.748287	-0.308474
0	0	0.001	0.719616	1.22159	AEG_V1.12677	1.07614	0.657361	-0.197504	-0.622867	-0.154252	0.45344	0.841966	0.575993	-0.17001	-1.17878	-1.03601	-0.245481
0	0	0	0.718801	6.03172	bAEG_V1.4299	1.12061	0.581095	0.094206	-0.37425	-0.306757	0.161479	0.752038	0.498765	-0.471294	-1.0285	-0.969746	-0.057647
0	0	0	0.718565	1.13148	AEG_V1.8748	0.889398	0.86948	-0.121386	-0.428358	-0.470013	0.508209	0.693612	0.658382	-0.182183	-0.895399	-1.16459	-0.357154
0	0	0.002	0.718339	28.1695	AEG_V1.11472	1.04474	0.268206	0.119199	-0.475372	-0.155423	0.145988	0.752779	0.24429	-0.62725	-0.946987	-0.589821	0.219655
0	0	0.001	0.717386	3.44654	AEG_V1.9690	0.771348	0.782469	-0.104119	-0.969916	-0.985176	-0.127585	0.774367	0.440899	-0.063967	-0.455775	-0.111257	0.048712
0	0	0	0.717186	4.28566	AEG_V1.2644	0.696534	-0.25075	-0.64594	-0.287526	0.467827	0.544976	0.500249	-0.013465	-0.551504	-0.75806	-0.273161	0.57082
0	0	0	0.716698	1.7697	AEG_V1.3027	0.814723	0.305865	-0.444768	-0.453283	0.0101	0.616555	0.881822	0.507429	-0.548882	-0.97915	-0.834564	0.124155
0	0	0	0.716565	1.79931	AEG_V1.4283	0.566408	-0.356213	-0.821063	-0.142085	0.648004	0.770196	0.479744	-0.141167	-0.702516	-0.679196	-0.129811	0.507699
0	0	0.001	0.716387	2.98483	bAEG_V1.5295	0.511747	-0.361143	-0.820275	-0.329827	0.580063	0.941007	0.64864	-0.046326	-0.686438	-0.674948	-0.243461	0.480962
0	0	0	0.716204	0.982237	bAEG_V1.20333	1.14841	0.448889	-0.479435	-0.67505	-0.52974	0.245616	0.485843	0.037195	-0.772954	-0.743667	-0.043537	0.878433
0	0	0	0.716105	6.31289	bAEG_V1.18294	0.680223	0.933194	-0.115885	-0.681925	-0.883998	-0.019627	0.65384	0.291457	-0.041703	-0.410592	-0.223711	-0.181275
0	0	0.001	0.716017	3.61979	AEG_V1.11131	1.2062	0.778533	0.299722	-0.618551	-0.730597	-0.14116	0.608012	0.423058	-0.555639	-0.921056	-0.631793	0.28327
0	0	0	0.715051	3.11518	AEG_V1.12523	1.2014	0.701982	-0.093667	-0.465402	-0.236439	0.378781	0.834997	0.500439	-0.518783	-1.18391	-1.04877	-0.070628
0	0	0	0.71422	2.62734	AEG_V1.7879	1.24665	0.915497	0.141373	-0.437068	-0.471773	-0.115695	0.496859	0.486576	-0.222727	-1.00854	-1.06423	0.033082
0	0	0.002	0.713636	2.68118	AEG_V1.15906	1.08331	0.748563	0.156728	-0.426059	-0.439304	0.219971	0.690497	0.46387	-0.659545	-0.993519	-0.898367	0.053855
0	0	0.001	0.713141	1.81776	bAEG_V1.14951	1.02944	0.314268	-0.522835	-0.349004	-0.039096	0.410389	0.612446	0.293084	-0.326709	-0.745448	-0.706677	0.030147
0	0	0.002	0.71292	2.49743	bAEG_V1.1737	0.907652	0.387166	0.253766	-0.474719	-0.65213	-0.417773	0.685092	0.609645	-0.274088	-0.884453	-0.437198	0.297038
0	0	0	0.712726	4.18346	AEG_V1.9223	0.799205	0.864735	-0.264892	-0.941546	-1.04727	-0.015444	0.715972	0.488718	0.051397	-0.325948	-0.256367	-0.068562
0	0	0.002	0.712147	1.18	bAEG_V1.8756	0.882681	1.07914	0.299921	-0.494544	-0.715338	0.197231	0.705427	0.37027	-0.544874	-0.856973	-0.807289	-0.11565
0	0	0	0.711953	3.05967	bAEG_V1.14706	0.681058	0.68151	-0.104761	-0.763062	-0.881825	-0.070454	0.652739	0.352537	0.002621	-0.311514	-0.150931	-0.087919
0	0	0	0.711826	5.59537	AEG_V1.1425	0.983626	0.628763	0.30376	-0.456887	-0.336949	0.166701	0.83726	0.548846	-0.405371	-1.0369	-1.02897	-0.203876
0	0	0.001	0.711688	2.11155	AEG_V1.9739	1.17725	0.550656	-0.007268	-0.402851	-0.323889	0.142469	0.660678	0.331687	-0.72852	-0.997863	-0.651765	0.249421
0	0	0.003	0.711375	1.85177	AEG_V1.5513	0.85313	0.367286	-0.11771	-0.571229	-0.407578	0.346011	0.592309	0.072212	-0.969549	-0.61498	-0.129117	0.579214
0	0	0.003	0.711155	12.649	AEG_V1.1280	0.851936	0.40818	0.380276	-0.384166	-0.397853	-0.019148	0.771791	0.560765	-0.435574	-0.924591	-0.762479	-0.049138
0	0	0	0.711134	5.60502	(+)E1A_r60_a20	1.03948	0.253341	-0.580236	-0.478166	0.132069	0.437297	0.751417	0.366376	-0.346853	-1.00469	-0.724214	0.154185
0	0	0	0.710295	1.88552	AEG_V1.15117	1.35424	0.944324	0.182971	-0.454647	-0.597075	-0.161754	0.548155	0.488534	-0.370646	-1.09799	-0.953302	0.117184
0	0	0	0.709854	1.33179	bAEG_V1.4996	1.09067	0.66423	-0.171625	-0.383694	-0.295926	0.524661	0.682734	0.350773	-0.628411	-0.948491	-0.917551	0.032626
0	0	0.001	0.708534	4.65828	bAEG_V1.13370	0.822196	0.56641	0.158191	-0.386986	-0.307829	0.237679	0.84926	0.654275	-0.296426	-0.999931	-1.05527	-0.241565
0	0	0	0.707733	23.1098	bAEG_V1.692	0.902941	0.704894	-0.589839	-0.961706	-0.87582	0.198415	0.682497	0.475703	-0.06206	-0.34841	-0.191449	0.064833
0	0	0	0.707553	3.37832	AEG_V1.5927	1.07007	0.766742	0.064864	-0.372004	-0.359218	0.261103	0.733315	0.592172	-0.359169	-1.0427	-1.18168	-0.173495
0	0	0	0.706294	1.96413	bAEG_V1.14148	1.19962	0.491747	-0.446629	-0.578355	0.030018	0.712505	0.771369	0.276211	-0.60456	-1.10508	-0.875293	0.128448
0	0	0	0.705814	1.5252	bAEG_V1.2733	1.19558	0.601811	-0.10247	-0.513408	-0.38569	0.32115	0.609164	0.081768	-0.87795	-0.863816	-0.471442	0.405309
0	0	0.002	0.705797	4.25891	bAEG_V1.12930	1.09301	0.800092	0.401699	-0.528529	-0.745729	-0.202895	0.60684	0.408354	-0.485099	-0.848951	-0.669637	0.170844
0	0	0.001	0.705735	1.15063	bAEG_V1.11066	0.73084	0.274779	-0.299296	-0.295592	-0.0602	0.810868	0.704849	0.056178	-1.01075	-0.829246	-0.472298	0.389867
0	0	0	0.705208	1.67221	AEG_V1.8723	0.924681	0.31808	-0.214583	-0.437062	-0.287588	-0.177818	0.416965	0.328447	-0.193981	-0.629785	-0.493351	0.445994
0	0	0	0.705158	2.14848	bAEG_V1.7820	1.06466	0.520483	-0.218639	-0.423673	-0.188405	0.488875	0.819502	0.533907	-0.472603	-0.978871	-1.002	-0.143236
0	0	0	0.704477	2.01281	bAEG_V1.8454	1.29	0.922429	0.14719	-0.672977	-0.991327	-0.344775	0.464168	0.508908	-0.319001	-0.728311	-0.592009	0.315713
0	0	0	0.704382	5.03033	bAEG_V1.4893	1.20626	0.996155	0.362234	-0.478179	-0.540096	-0.104121	0.659948	0.428226	-0.413764	-1.08169	-0.980569	-0.054408
0	0	0	0.704049	6.28087	bAEG_V1.5107	0.527921	-0.398618	-0.564603	-0.14543	0.752627	0.5328	0.299874	-0.379992	-0.600845	-0.601484	-0.026118	0.603868
0	0	0	0.703976	20.8013	bAEG_V1.7798	0.526212	0.6353	-0.3904	-0.875474	-0.778097	0.312213	0.977846	0.585445	0.07034	-0.421492	-0.345944	-0.295949
0	0	0.001	0.702548	1.87396	AEG_V1.11335	0.717805	0.837288	0.001644	-0.646595	-1.01315	-0.063492	0.693574	0.342413	-0.336449	-0.496269	-0.198288	0.161519
0	0	0.002	0.701891	2.89201	AEG_V1.15562	0.915567	-0.118013	-0.702862	-0.357575	0.410984	0.44957	0.374448	-0.083677	-0.47643	-0.736454	-0.249047	0.573487
0	0	0.001	0.701497	23.4072	bAEG_V1.10178	0.939779	0.457683	0.366319	-0.405259	-0.292069	-0.033923	0.728025	0.475662	-0.381504	-0.919881	-0.845524	-0.089309
0	0	0	0.701377	0.906491	bAEG_V1.11755	0.665336	0.075493	-0.389872	-0.257684	0.185202	0.850242	0.598702	0.031159	-1.1055	-0.902716	-0.375736	0.625368
0	0	0.001	0.699894	1.93946	bAEG_V1.14970	0.735595	-0.043849	-0.334554	-0.298676	0.123092	0.59679	0.259683	-0.135411	-1.17148	-0.608972	0.051908	0.82587
0	0	0.001	0.699464	3.9838	bAEG_V1.2207	0.76422	0.181643	0.148617	-0.323839	-0.312987	0.107736	0.881966	0.555576	-0.494764	-0.910056	-0.679441	0.081329
0	0	0	0.699401	3.22505	bAEG_V1.9844	0.811188	0.921432	-0.073023	-0.751821	-0.803938	-0.04228	0.635032	0.195715	-0.083487	-0.455269	-0.191343	-0.162206
0	0	0.001	0.699239	3.29883	AEG_V1.6231	0.929877	0.578573	0.110949	-0.35042	-0.269085	0.196762	0.703773	0.556976	-0.30405	-1.02637	-1.02342	-0.103564
0	0	0.002	0.698893	2.99153	AEG_V1.7679	0.854948	0.414769	-0.066047	-0.399234	-0.193745	0.437542	0.804836	0.532313	-0.451051	-0.922733	-0.925316	-0.086282
0	0	0	0.698458	1.56053	bAEG_V1.11219	1.04766	0.898219	-0.029876	-0.460355	-0.327384	0.31375	0.731558	0.624377	-0.099946	-1.15368	-1.23007	-0.314257
0	0	0	0.698077	1.33842	AEG_V1.335	0.941907	0.337294	-0.275212	-0.440655	-3.3e-05	0.663399	0.797261	0.345507	-0.775979	-1.00235	-0.820561	0.229417
0	0	0	0.697164	428.863	bAEG_V1.9466	0.938233	0.359711	0.215728	-0.40197	-0.174544	0.010384	0.78586	0.424189	-0.406066	-0.988242	-0.812135	0.048852
0	0	0.001	0.697159	2.71671	bAEG_V1.1229	1.14928	0.729826	0.152372	-0.613569	-0.803914	-0.211706	0.623703	0.310722	-0.506661	-0.773908	-0.412584	0.356435
0	0	0.002	0.697117	1.57556	AEG_V1.10507	0.377361	0.590696	-0.197489	-0.374335	-0.602927	0.457304	0.395254	0.390749	-0.077257	-0.329373	-0.400582	-0.229403
0	0	0	0.69678	1.82655	AEG_V1.6567	0.531783	0.325378	-0.592949	-0.919877	-0.560875	0.453441	0.83912	0.22501	-0.378143	-0.451083	0.227751	0.300443
0	0	0.001	0.696614	1.14871	AEG_V1.9883	1.19588	0.792636	0.096538	-0.42434	-0.438991	0.101638	0.679751	0.219766	-0.596571	-0.962485	-0.725192	0.061369
0	0	0.002	0.696242	21.4173	AEG_V1.7873	0.766727	0.959476	-0.201641	-0.77709	-0.887772	0.030322	0.59665	0.304769	0.001597	-0.27904	-0.334262	-0.179735
0	0	0	0.696059	1.416	AEG_V1.3108	0.465432	0.200272	-0.420181	-0.77004	-0.178221	0.833418	0.811	0.119981	-0.373246	-0.502612	-0.201665	0.015862
0	0	0.004	0.695281	3.90259	bAEG_V1.5592	0.845353	0.70748	-0.224382	-0.816116	-0.880181	-0.075217	0.692931	0.308633	-0.17886	-0.41047	-0.047854	0.078684
0	0	0.001	0.695214	8.59833	AEG_V1.8823	0.802878	0.348941	0.220479	-0.426422	-0.260783	0.184164	0.952923	0.60027	-0.458864	-1.0134	-0.862689	-0.087493
0	0	0	0.695106	2.99037	bAEG_V1.2465	1.158	0.449742	-0.436908	-0.476793	-0.040197	0.492565	0.714012	0.556283	-0.42953	-1.08833	-0.978793	0.079944
0	0	0	0.694974	1.22642	AEG_V1.14395	0.535799	-0.093426	-0.364183	-0.181762	0.408261	0.787434	0.286847	-0.522069	-1.29872	-0.552622	0.263426	0.73101
0	0	0	0.694943	2.30048	AEG_V1.17321	0.719467	0.185287	-0.35985	-0.459686	0.059009	0.809059	0.77744	0.307778	-0.838226	-0.775281	-0.55821	0.133213
0	0	0.001	0.694789	2.62483	AEG_V1.10806	0.657306	0.400112	-0.311526	-0.544821	-0.520126	0.418391	1.03881	1.07692	0.000701	-0.789305	-1.03264	-0.393812
0	0	0	0.694354	1.45869	AEG_V1.21338	0.506746	-0.027994	-0.256088	-0.256692	0.16442	0.556584	0.40667	-0.270407	-1.12077	-0.453979	0.159066	0.592446
0	0	0	0.694255	3.50273	AEG_V1.6330	1.06802	0.339576	-0.410521	-0.535016	0.045369	0.679246	0.931818	0.484735	-0.572053	-1.17779	-0.922345	0.068958
0	0	0	0.69424	24.2679	AEG_V1.13738	0.63651	0.632328	-0.408581	-0.738841	-0.978019	0.056373	0.710747	0.645512	0.134028	-0.237186	-0.278107	-0.174764
0	0	0.002	0.694167	2.96594	bAEG_V1.904	0.846555	0.080153	-0.21892	-0.376218	0.116797	0.647421	0.740164	0.038836	-0.953142	-0.814336	-0.442337	0.335026
0	0	0.001	0.694078	1.48416	bAEG_V1.18924	1.12489	1.06696	0.022056	-0.46834	-0.53299	0.43282	0.656281	0.367028	-0.49193	-1.05349	-0.999293	-0.123988
0	0	0.003	0.69401	1.86548	AEG_V1.12879	0.670728	-0.176157	-0.649976	-0.297662	0.140054	0.471483	0.689548	0.404117	-0.468944	-0.727279	-0.455947	0.400036
0	0	0	0.693929	3.23187	AEG_V1.7492	0.846296	0.613208	0.188941	-0.402117	-0.317665	0.292287	0.822636	0.572458	-0.310816	-0.979999	-1.0573	-0.267928
0	0	0	0.693557	2.6472	bAEG_V1.9710	0.881936	0.365535	-0.234557	-0.378185	-0.089172	0.652132	0.634091	0.372263	-0.841939	-0.849351	-0.717546	0.204792
0	0	0.001	0.693551	2.88017	bAEG_V1.2896	0.614253	0.727493	-0.403395	-0.833546	-0.791763	0.355524	0.769655	0.408364	-0.008446	-0.379235	-0.258881	-0.200023
0	0	0.002	0.693468	2.79914	AEG_V1.13496	0.840323	0.032857	-0.573924	-0.396459	0.13953	0.19464	0.360318	0.050977	-0.277413	-0.557365	-0.31998	0.506497
0	0	0	0.692804	2.52991	AEG_V1.9827	1.21532	0.838724	0.155161	-0.481572	-0.409324	0.28714	0.717921	0.409261	-0.579131	-1.08925	-1.03066	-0.033594
0	0	0	0.692726	2.38632	AEG_V1.2094	0.823059	0.491278	0.221105	-0.245231	-0.424756	0.206947	0.611243	0.645923	-0.311595	-0.885056	-1.069	-0.063918
0	0	0	0.692674	3.6874	bAEG_V1.3844	0.801449	0.458012	0.109637	-0.384952	-0.296792	0.321537	0.875986	0.664792	-0.381867	-0.980365	-0.985162	-0.202275
0	0	0.001	0.692227	4.84305	bAEG_V1.7293	0.964019	0.508904	0.0995	-0.410899	-0.202249	0.266775	0.75286	0.468502	-0.425496	-0.999834	-0.939948	-0.082135
0	0	0.002	0.691714	2.05158	AEG_V1.18294	1.01617	0.584049	-0.370295	-0.491707	-0.113919	0.582707	0.773172	0.568175	-0.374694	-1.0784	-1.07808	-0.017177
0	0	0.001	0.690956	5.1404	bAEG_V1.12312	0.547596	0.755319	-0.291288	-0.810221	-0.976389	0.010058	0.803593	0.496775	0.021627	-0.380744	-0.138071	-0.038256
0	0	0.001001	0.690907	0.925089	bAEG_V1.15092	0.908204	0.535811	-0.246971	-0.407366	-0.263744	0.67925	0.836712	0.554038	-0.58015	-0.933531	-0.919681	-0.162572
0	0	0.001	0.690894	2.19329	AEG_V1.224	0.583857	-0.371948	-0.618504	-0.134531	0.644815	0.943328	0.478152	-0.181643	-1.04312	-0.689243	-0.164851	0.553686
0	0	0.001	0.690714	15.4024	bAEG_V1.9935	0.589891	0.573231	-0.359463	-0.960518	-0.935414	0.202339	0.929016	0.631289	0.025389	-0.347012	-0.219409	-0.129341
0	0	0	0.690218	13.8919	bAEG_V1.17467	0.802137	0.723034	-0.278053	-0.934671	-1.01263	-0.019143	0.758521	0.453706	-0.067652	-0.347762	-0.122411	0.044927
0	0	0	0.68985	2.12232	AEG_V1.1841	0.48938	0.025198	-0.241579	-0.275592	0.026658	0.584036	0.498474	-0.122539	-1.16096	-0.561556	0.076257	0.66222
0	0	0.001	0.688704	1.57298	bAEG_V1.19076	0.982127	0.283297	-0.531952	-0.58407	0.102475	0.848202	0.892411	0.306747	-0.609581	-0.926449	-0.794818	0.031611
0	0	0.001	0.688534	2.3562	AEG_V1.14453	0.988154	0.209774	-0.606589	-0.567145	0.021974	0.703826	0.938336	0.578698	-0.402696	-0.989007	-0.870615	-0.004709
0	0	0.002	0.688363	2.89751	AEG_V1.2114	0.943016	0.202974	-0.592611	-0.6128	0.063226	0.821437	0.945351	0.560197	-0.512698	-1.01068	-0.859686	0.052275
0	0	0.001	0.686764	4.31306	bAEG_V1.9587	0.62705	-0.221535	-0.594508	-0.276151	0.442527	0.309069	0.274174	-0.172037	-0.356571	-0.523684	-0.113494	0.60516
0	0	0.001	0.686525	2.02992	AEG_V1.18212	0.611492	-0.338084	-0.732611	-0.42122	0.375668	0.719897	0.762762	0.340994	-0.643754	-0.77571	-0.364618	0.465185
0	0	0	0.686194	2.39933	AEG_V1.8944	0.812474	0.723917	0.123372	-0.352716	-0.35515	0.297295	0.785994	0.759015	-0.209401	-1.11228	-1.14192	-0.330596
0	0	0.002	0.684875	4.75514	AEG_V1.10359	1.11322	0.587665	0.032703	-0.394305	-0.274262	0.350481	0.790271	0.544795	-0.680355	-1.1723	-0.950811	0.052905
0	0	0.001	0.684671	10.1561	AEG_V1.14797	0.318323	-0.579649	-0.701202	-0.320111	0.437026	0.273947	0.353339	-0.068941	-0.312048	-0.314126	0.179124	0.73432
0	0	0.001	0.683862	2.0451	AEG_V1.7436	1.25319	0.964114	0.211095	-0.726885	-0.985288	-0.28996	0.524477	0.392164	-0.385954	-0.730261	-0.52914	0.30245
0	0	0	0.683662	23.5185	bAEG_V1.3527	0.896772	0.264048	0.201367	-0.466506	-0.130261	0.191145	0.848568	0.400621	-0.538334	-0.976194	-0.741716	0.05049
0	0	0.001	0.683356	4.2538	AEG_V1.2037	0.730133	-0.266725	-0.801492	-0.295334	0.466439	0.540397	0.315076	-0.018073	-0.447529	-0.606267	-0.21425	0.597625
0	0	0	0.682523	2.35939	AEG_V1.2812	0.716581	0.652348	-0.058868	-0.861178	-1.06166	-0.170514	0.688446	0.518751	-0.030973	-0.31608	-0.169663	0.092806
0	0	0.003	0.682354	2.27484	AEG_V1.13899	0.951358	0.530652	0.085337	-0.512683	-0.484883	0.050748	0.622015	0.226556	-0.775145	-0.742243	-0.364475	0.412761
0	0	0	0.682312	0.953596	bAEG_V1.6978	0.514134	0.197458	-0.680261	-0.601525	-0.298225	0.909867	1.05094	0.62367	-0.441806	-0.685146	-0.589548	0.000446
0	0	0	0.681877	20.8935	bAEG_V1.665	0.777222	0.303801	0.29603	-0.373813	-0.341707	0.082155	0.786946	0.559178	-0.515886	-0.864548	-0.73973	0.030351
0	0	0	0.681763	4.66203	bAEG_V1.1355	0.675888	-0.28178	-0.762175	-0.287435	0.460505	0.542101	0.483714	0.028645	-0.426783	-0.657095	-0.264906	0.48932
0	0	0.001	0.681214	2.25162	AEG_V1.8728	0.413776	-0.234292	-0.455881	-0.276477	0.372278	1.05865	0.626046	0.004983	-1.10897	-0.704815	-0.23633	0.541037
0	0	0	0.680047	1.65557	bAEG_V1.1774	1.39217	1.17839	0.026065	-0.580055	-0.485742	0.147182	0.549943	0.351755	-0.265654	-1.10382	-1.07123	-0.139005
0	0	0.001	0.67993	4.52502	AEG_V1.1268	0.722342	0.380396	-0.153688	-0.372371	-0.083924	0.289329	0.740349	0.701299	-0.432212	-1.04905	-0.876136	0.133666
0	0	0	0.679861	2.34753	AEG_V1.10799	0.901848	0.369374	-0.222387	-0.28676	-0.093299	0.183623	0.539797	0.408631	-0.431688	-0.914553	-0.780439	0.325852
0	0	0.001	0.678889	1.04407	bAEG_V1.6416	1.00337	0.092265	-0.252879	-0.296623	0.143111	0.27038	0.59294	-0.060095	-0.774502	-0.878383	-0.326524	0.48694
0	0	0.002	0.678309	2.15819	AEG_V1.8647	0.75004	-0.049053	-0.610365	-0.456123	0.069499	0.567062	0.701846	0.476822	-0.302441	-0.770342	-0.679601	0.302656
0	0	0	0.678039	4.69749	bAEG_V1.16239	1.03921	0.382553	-0.30252	-0.544814	-0.044769	0.578973	0.964486	0.559914	-0.386723	-1.09339	-1.03621	-0.116713
0	0	0.001	0.677994	5.93032	AEG_V1.5220	1.0031	0.307552	-0.379967	-0.499823	0.053653	0.583567	0.880057	0.494803	-0.496646	-1.06013	-0.944314	0.058147
0	0	0	0.677097	1.12631	bAEG_V1.15982	0.867144	0.355149	-0.42076	-0.42674	0.114189	0.89021	0.720385	0.210361	-0.949833	-0.983375	-0.624123	0.247393
0	0	0.001	0.67669	1.69467	AEG_V1.8659	0.946284	0.140296	-0.421243	-0.458783	-0.233657	0.021323	0.374935	0.18352	-0.505274	-0.580351	-0.220241	0.753193
0	0	0.002	0.675416	2.47931	bAEG_V1.1565	0.581996	-0.345043	-0.57308	0.002307	0.577115	0.704971	0.136998	-0.245843	-0.913757	-0.486927	-0.124561	0.685823
0	0	0.001	0.675226	2.12775	AEG_V1.18127	0.853747	0.547006	-0.374625	-0.648859	-0.24974	0.598973	1.04148	0.856746	-0.119732	-1.00549	-1.13066	-0.368847
0	0	0.001	0.675151	3.46387	bAEG_V1.9337	0.686174	-0.225743	-0.668677	-0.307489	0.487414	0.60802	0.617125	0.115063	-0.600688	-0.856319	-0.355334	0.500453
0	0	0	0.674248	1.23956	bAEG_V1.7141	1.02703	0.524695	-0.314335	-0.379299	-0.013788	0.635515	0.688413	0.236349	-0.889289	-1.0452	-0.713524	0.243426
0	0	0.003	0.674018	5.80947	AEG_V1.13841	1.07986	0.750826	0.372995	-0.421429	-0.34777	0.03354	0.768629	0.474145	-0.429418	-1.11362	-1.02543	-0.142338
0	0	0	0.673858	3.36452	bAEG_V1.9188	1.03401	0.344637	-0.463402	-0.572892	0.059938	0.658951	0.988233	0.477722	-0.42616	-1.07832	-0.909695	-0.113016
0	0	0	0.673655	1.59921	AEG_V1.12838	1.18045	0.494555	-0.248553	-0.972009	-0.776314	-0.074065	0.684211	0.224721	-0.511802	-0.688068	-0.066633	0.75351
0	0	0.002	0.673618	1.2617	AEG_V1.13638	0.36848	0.534373	-0.059839	-0.580042	-0.473031	0.711654	0.888222	0.393952	-0.446721	-0.742531	-0.495629	-0.098889
0	0	0.004	0.67272	9.85699	AEG_V1.4038	0.734222	0.223793	-0.140493	-0.668555	0.0296	0.542508	0.517198	-0.405399	-0.493717	-0.496317	0.006324	0.150836
0	0	0	0.672346	2.00576	bAEG_V1.18219	0.256335	-0.230869	-0.29326	-0.201377	0.142386	0.745695	0.537195	0.026849	-1.05109	-0.418433	0.01209	0.474478
0	0	0.002	0.672166	7.70849	bAEG_V1.12456	0.872591	0.323644	-0.488699	-0.533121	-0.09454	0.683802	0.975778	0.765612	-0.406764	-1.03726	-0.968852	-0.092192
0	0	0.003	0.672046	3.61304	bAEG_V1.13605	0.7718	-0.037113	-0.648515	-0.342004	0.4232	0.574104	0.603371	0.066311	-0.530447	-0.784016	-0.451747	0.355057
0	0	0.001	0.671476	6.30037	bAEG_V1.5004	1.12128	0.643763	0.378993	-0.392016	-0.433344	-0.094228	0.60165	0.43375	-0.454137	-0.934068	-0.857177	-0.014467
0	0	0	0.670938	5.69322	bAEG_V1.14394	0.799632	0.937625	-0.196686	-0.920848	-0.915685	0.026703	0.667633	0.273629	-0.222818	-0.44555	-0.117635	0.113999
0	0	0.001	0.670177	2.75336	bAEG_V1.7922	0.989414	0.428775	-0.295086	-0.416128	0.017582	0.710744	0.728027	0.163543	-0.881585	-0.934064	-0.706016	0.194792
0	0	0	0.670157	8.15764	AEG_V1.3968	0.449605	-0.379413	-0.721657	-0.14964	0.599897	0.478856	0.185558	-0.129581	-0.449734	-0.455776	-0.071806	0.64369
0	0	0.002	0.670064	1.99581	AEG_V1.13315	1.08703	0.812432	-0.146388	-0.426788	-0.212574	0.263579	0.683019	0.616757	-0.118362	-1.15627	-1.19947	-0.20297
0	0	0	0.669562	6.4356	bAEG_V1.13418	0.71863	0.617871	-0.480159	-0.93187	-0.869234	0.04924	0.798123	0.463323	-0.050027	-0.347538	-0.04596	0.077601
0	0	0.002	0.669193	1.54955	AEG_V1.2480	0.871021	0.297095	-0.585372	-0.423315	0.23935	0.662626	0.77753	0.174082	-0.540945	-0.973811	-0.666394	0.168132
0	0	0.001	0.668226	4.03074	bAEG_V1.13206	0.771791	0.485103	0.159082	-0.42929	-0.256812	0.372586	0.899273	0.566013	-0.416712	-0.97977	-1.00058	-0.170683
0	0	0.003	0.668133	1.36086	AEG_V1.12489	0.712058	0.127084	-0.741463	-0.671269	0.08076	1.09982	1.04879	0.361555	-0.61568	-0.852122	-0.580545	0.031012
0	0	0	0.667887	1.50686	bAEG_V1.17474	0.424015	0.225399	-0.207877	-0.42228	-0.156377	0.795637	0.643863	0.329127	-0.437328	-0.741388	-0.517199	0.064408
0	0	0	0.667823	1.75706	bAEG_V1.9017	0.522811	-0.064005	-0.52087	-0.218082	0.447218	1.06347	0.450178	-0.095541	-1.1139	-0.741254	-0.238062	0.508038
0	0	0.001	0.667808	3.04873	bAEG_V1.1642	1.14394	0.269991	-0.505987	-0.554814	0.103215	0.420416	0.551107	0.343285	-0.311056	-0.880497	-0.813722	0.234126
0	0	0.003	0.667197	1.15132	AEG_V1.8052	1.03468	0.990552	0.155418	-0.562398	-0.504577	0.478586	0.698868	0.304951	-0.725276	-1.04824	-0.832068	0.009497
0	0	0.001	0.666616	7.18948	bAEG_V1.5564	1.21424	0.635025	0.185283	-0.373263	-0.259253	0.019409	0.701266	0.479808	-0.364089	-1.14228	-1.0295	-0.066654
0	0	0.001	0.665588	2.68668	AEG_V1.2412	1.30683	0.964212	0.245467	-0.524133	-0.869293	-0.292444	0.438831	0.43831	-0.414865	-0.835135	-0.708659	0.250879
0	0	0.001	0.665492	1.87642	bAEG_V1.16332	0.294184	-0.50074	-0.557131	-0.084392	0.698876	0.912301	0.453387	-0.108549	-1.03706	-0.654506	-0.047361	0.630997
0	0	0	0.665169	1.97111	bAEG_V1.9646	0.392682	-0.141291	-0.351786	-0.090097	0.425707	0.824283	0.251724	-0.26243	-1.17089	-0.471054	0.022013	0.57114
0	0	0	0.664613	4.02198	bAEG_V1.14536	0.994253	0.264268	-0.665143	-0.598959	0.122299	0.758804	0.942961	0.430713	-0.387469	-1.00273	-0.816035	-0.042959
0	0	0	0.664263	2.4607	AEG_V1.6897	1.19797	0.542115	-0.268808	-0.44585	-0.090388	0.444555	0.682555	0.499997	-0.441732	-1.10731	-1.06716	0.05405
0	0	0.004	0.663766	2.81248	AEG_V1.1441	1.0565	0.498609	0.20305	-0.456697	-0.453634	0.075335	0.538994	0.388801	-0.709041	-0.817618	-0.592498	0.268199
0	0	0	0.663709	1.51533	bAEG_V1.10757	1.3528	0.927868	0.189336	-0.602601	-0.656233	-0.031229	0.541609	0.370552	-0.640735	-1.12033	-0.750969	0.419933
0	0	0	0.663051	4.18254	bAEG_V1.14537	0.981613	0.021703	-0.60892	-0.391263	0.470463	0.925567	0.624607	-0.116319	-0.879639	-0.961725	-0.472215	0.406129
0	0	0	0.663025	1.84658	AEG_V1.18295	1.21061	1.1637	0.295869	-0.457779	-0.542356	0.180785	0.656059	0.453975	-0.417108	-1.15892	-1.16281	-0.222019
0	0	0.004	0.662784	2.95307	AEG_V1.7135	0.939188	0.154372	-0.647828	-0.491785	0.222249	0.627151	0.739045	0.323267	-0.391069	-0.929387	-0.736999	0.191797
0	0	0.003	0.661821	2.08576	bAEG_V1.15345	0.736076	0.184546	-0.748288	-0.661852	-0.160274	0.445919	0.821411	0.765169	-0.020935	-0.664294	-0.75788	0.060403
0	0	0.002	0.660743	1.0752	AEG_V1.16411	1.17884	0.574073	-0.243394	-0.444098	-0.104548	0.645568	0.630095	0.093915	-1.00013	-1.03146	-0.626155	0.327298
0	0	0.001	0.660436	1.31307	AEG_V1.16363	0.977968	0.287833	-0.43948	-0.368584	0.229003	0.87578	0.480028	-0.249245	-1.19838	-0.900689	-0.233587	0.539358
0	0	0	0.659997	1.45626	AEG_V1.8344	0.56593	-0.254895	-0.937155	-0.445054	0.228474	0.796964	0.783927	0.400584	-0.467091	-0.647798	-0.383777	0.359891
0	0	0.002	0.659186	7.40705	AEG_V1.1279	0.96892	0.007772	-0.619473	-0.432929	0.286888	0.522604	0.674117	0.314288	-0.454546	-0.938691	-0.639841	0.310891
0	0	0.001	0.659058	7.94241	bAEG_V1.9647	0.387625	0.249743	0.113804	-0.683296	-0.243835	0.277424	1.05873	0.479663	0.060321	-0.646014	-0.732983	-0.321177
0	0	0.001	0.658407	2.94157	bAEG_V1.6897	1.18385	0.736969	0.002864	-0.337147	-0.293522	0.259411	0.668446	0.558719	-0.400106	-1.15071	-1.16839	-0.060387
0	0	0.001	0.657936	1.53001	bAEG_V1.5585	0.501481	0.176342	-0.462074	-0.670513	-0.639668	0.352362	0.63044	0.824197	-0.02915	-0.406717	-0.271757	-0.004942
0	0	0.001	0.657805	4.76838	bAEG_V1.800	0.538308	0.290226	-0.218644	-0.886364	-0.526917	0.177137	0.791365	0.114259	-0.193608	-0.335702	0.105617	0.144322
0	0	0.002	0.657775	2.22981	AEG_V1.17421	0.95839	0.88219	0.1337	-0.422289	-0.347136	0.359021	0.805087	0.654746	-0.246145	-1.04417	-1.31557	-0.417821
0	0	0.001	0.657749	2.8192	bAEG_V1.17096	0.908752	0.021448	-0.386049	-0.37482	0.253634	0.807724	0.789254	0.139671	-0.921565	-0.973732	-0.588689	0.324374
0	0	0	0.657272	1.92826	AEG_V1.2561	0.813969	-0.124359	-0.780217	-0.456725	0.138031	0.240716	0.182919	-0.258384	-0.388738	-0.413854	0.198701	0.84794
0	0	0	0.65702	0.703708	bAEG_V1.19075	1.07503	0.458936	-0.301551	-0.407997	0.069338	0.501516	0.640034	-0.174085	-0.867777	-1.06076	-0.435933	0.503252
0	0	0.001	0.657011	4.8041	AEG_V1.7158	1.04517	0.49306	-0.184319	-0.445197	-0.128746	0.489485	0.844549	0.609626	-0.381263	-1.0708	-1.14158	-0.129989
0	0	0.005	0.656839	3.81994	bAEG_V1.11320	0.859174	0.138445	-0.569009	-0.493244	0.118573	0.740618	1.00335	0.531673	-0.545868	-1.04274	-0.800292	0.059325
0	0	0	0.656303	2.53941	AEG_V1.4506	1.20553	1.00349	0.376617	-0.433801	-0.649848	-0.2735	0.571386	0.431224	-0.471385	-1.05607	-0.783996	0.080352
0	0	0	0.655897	8.60704	AEG_V1.15349	0.522331	0.225027	0.301552	-0.642269	-0.742477	-0.192091	0.713547	0.718413	-0.289325	-0.62749	-0.348836	0.361617
0	0	0	0.655357	1.27259	AEG_V1.12789	0.667902	0.134009	-0.123544	-0.36448	-0.021522	0.5026	0.373037	0.064142	-0.818173	-0.390273	-0.388595	0.364898
0	0	0.002	0.655267	1.21566	bAEG_V1.7942	0.929827	0.603837	-0.302347	-0.429023	-0.131877	0.857023	0.777136	0.256423	-0.82112	-0.994638	-0.823161	0.077918
0	0	0.001	0.655218	2.59859	bAEG_V1.9891	0.474832	0.667413	0.225388	-0.676883	-0.430718	0.25074	0.778582	0.065068	-0.288682	-0.63521	-0.27935	-0.15118
0	0	0.001	0.653856	5.30021	bAEG_V1.2661	0.795024	-0.129853	-0.696381	-0.543354	0.193192	0.596779	0.877649	0.509253	-0.378261	-0.800136	-0.621959	0.198047
0	0	0	0.65354	2.24053	AEG_V1.7214	0.722059	0.679195	-0.281719	-0.852677	-0.809633	0.031535	0.755502	0.220228	-0.364871	-0.521899	0.101247	0.321034
0	0	0	0.652936	2.09822	bAEG_V1.9412	0.378651	-0.123234	-0.243702	-0.151476	0.300803	0.581467	0.285902	-0.413226	-1.18699	-0.400222	0.29974	0.67229
0	0	0	0.652124	3.83878	AEG_V1.7222	1.16613	0.827218	0.437114	-0.453988	-0.626683	-0.243618	0.534954	0.349863	-0.441455	-0.859255	-0.752198	0.061917
0	0	0.002	0.651172	2.70407	AEG_V1.8290	1.17551	0.871665	0.41519	-0.481753	-0.529292	-0.321404	0.571591	0.328267	-0.321077	-1.05729	-0.803409	0.152
0	0	0.001	0.650818	3.30578	AEG_V1.14794	1.03534	0.351912	-0.550504	-0.610093	0.094275	0.761227	0.805348	0.378657	-0.399196	-0.945545	-0.925517	0.004094
0	0	0.001	0.650556	2.01379	bAEG_V1.6334	1.08456	0.413903	-0.354635	-0.495305	-0.011174	0.529296	0.868766	0.522043	-0.301023	-1.11091	-1.04493	-0.10059
0	0	0	0.650302	2.04599	bAEG_V1.5334	1.2207	0.612443	-0.330538	-0.437057	-0.045475	0.451308	0.663873	0.449435	-0.489298	-1.13326	-1.02189	0.059762
0	0	0	0.649333	8.72031	AEG_V1.12984	0.57481	0.606685	-0.473117	-0.95087	-0.824855	0.257977	0.892712	0.466972	-0.037261	-0.333453	-0.112999	-0.066603
0	0	0.002	0.649145	1.46049	bAEG_V1.6861	0.865166	0.311882	-0.162103	-0.427038	-0.15552	0.551871	0.504589	-0.10363	-1.15979	-0.7081	-0.174596	0.657269
0	0	0.001	0.648826	3.03182	AEG_V1.12826	0.485597	-0.316208	-0.564898	-0.067432	0.58719	0.354509	0.165004	-0.26788	-0.501899	-0.424828	-0.05573	0.606574
0	0	0.002	0.648313	2.74803	AEG_V1.6411	0.809045	0.472164	0.001001	-0.442808	-0.19053	0.464656	0.897229	0.612229	-0.338246	-0.998517	-1.05723	-0.228994
0	0	0	0.648103	1.87181	AEG_V1.4503	0.478829	-0.251353	-0.870907	-0.310058	0.524495	1.23887	0.616226	-0.011101	-0.849676	-0.628174	-0.267831	0.330676
0	0	0.001	0.647977	4.49122	AEG_V1.11148	1.31878	0.89062	0.314843	-0.542164	-0.615837	-0.181315	0.540059	0.387989	-0.531834	-1.04509	-0.8066	0.270557
0	0	0.002	0.646362	3.23944	bAEG_V1.14010	0.723154	-0.279553	-0.756065	-0.471575	0.365405	0.768024	0.850703	0.341583	-0.516595	-0.878341	-0.500924	0.354185
0	0	0.003	0.646343	2.41881	AEG_V1.9059	0.851396	0.003522	-0.639918	-0.311632	0.590527	0.63116	0.332532	-0.367227	-0.633658	-0.803899	-0.195574	0.542771
0	0	0	0.645826	29.8131	AEG_V1.13191	0.651883	0.90933	-0.136921	-0.791229	-0.933589	0.142727	0.5717	0.323762	-0.179751	-0.227098	-0.245863	-0.084952
0	0	0	0.64488	6.66329	bAEG_V1.3308	0.395489	0.525159	-0.084669	-0.894483	-0.968931	0.00089	0.991252	0.656459	0.033083	-0.33376	-0.184707	-0.135783
0	0	0	0.644492	2.47148	bAEG_V1.5084	0.664895	-0.135115	-0.521153	-0.30713	0.085895	0.139272	0.290627	0.107709	-0.320083	-0.451973	-0.209522	0.656578
0	0	0	0.644488	2.55221	AEG_V1.13602	0.894182	0.230288	-0.248692	-0.292962	0.013576	0.111126	0.527838	0.364281	-0.381498	-0.842845	-0.695795	0.320502
0	0	0.007	0.644214	7.8785	AEG_V1.16738	0.950559	0.42531	0.42358	-0.403781	-0.602986	-0.32655	0.563293	0.544959	-0.398459	-0.836546	-0.558485	0.219107
0	0	0	0.644211	6.55973	AEG_V1.1202	0.491379	0.687116	-0.137969	-0.880426	-0.949352	0.113994	0.821537	0.44164	-0.177746	-0.371077	-0.058503	0.019408
0	0	0	0.642647	1.31741	bAEG_V1.5013	0.65497	0.160759	-0.244333	-0.398639	-0.00185	0.640579	0.270573	0.118527	-0.715147	-0.294548	-0.449482	0.25859
0	0	0	0.642326	2.52055	AEG_V1.2577	1.28089	0.742104	0.175053	-0.426317	-0.473342	0.09549	0.618623	0.294126	-0.71539	-1.04097	-0.746338	0.196071
0	0	0.005	0.642171	4.68705	bAEG_V1.13156	1.0516	0.503413	-0.330246	-0.418593	-0.03835	0.813104	0.759299	0.235746	-0.834673	-1.01417	-0.790985	0.063856
0	0	0.001	0.641823	3.92266	bAEG_V1.11318	0.831274	0.474093	0.120725	-0.397228	-0.1942	0.380285	0.885826	0.532081	-0.518204	-1.04894	-0.961032	-0.104684
0	0	0.001	0.640497	15.637	bAEG_V1.20002	0.239461	-0.373418	-0.771634	-0.130996	0.77901	0.917679	0.398782	-0.203081	-0.675566	-0.534311	-0.1306	0.484675
0	0	0.002	0.64036	1.64615	AEG_V1.11404	1.05838	0.565114	-0.165087	-0.694247	0.029956	0.562394	0.636775	-0.040222	-0.48511	-0.811806	-0.756662	0.100511
0	0	0.001	0.640184	8.23846	AEG_V1.4739	1.21431	0.919129	0.45323	-0.394628	-0.507872	-0.169344	0.622533	0.415619	-0.424428	-1.11273	-0.970693	-0.045134
0	0	0.001	0.63985	4.86327	AEG_V1.9310	0.752322	-0.265818	-0.321549	-0.130643	0.398091	0.648892	0.296586	-0.27229	-1.03693	-0.547761	-0.131848	0.610946
0	0	0.002	0.639654	25.2623	AEG_V1.13837	0.441819	0.494729	-0.705459	-0.809459	-0.504859	0.497831	0.803305	0.254779	-0.223004	-0.307848	-0.029833	0.087999
0	0	0	0.639609	2.74735	bAEG_V1.9903	0.792002	-0.075071	-0.460978	-0.324958	-0.002543	0.096084	0.326807	0.183583	-0.409392	-0.558508	-0.263768	0.696741
0	0	0	0.639269	3.33532	AEG_V1.13550	1.12272	0.231595	-0.612252	-0.514724	0.127155	0.38674	0.31178	0.006991	-0.346473	-0.716855	-0.477515	0.480838
0	0	0.001	0.639209	2.9056	bAEG_V1.5001	0.358951	0.577313	-0.026055	-0.66954	-0.760086	0.270123	0.800128	0.339103	-0.206444	-0.41112	-0.126226	-0.146147
0	0	0.001	0.639112	25.8881	bAEG_V1.14387	0.911747	0.511832	0.499469	-0.481103	-0.422185	-0.101804	0.645644	0.429227	-0.494154	-0.995008	-0.688103	0.184439
0	0	0.002	0.63892	2.811	bAEG_V1.21100	1.00365	0.459955	-0.334426	-0.42997	-0.059774	0.534461	0.855969	0.627678	-0.374964	-1.06677	-1.09856	-0.117244
0	0	0	0.638903	1.79722	AEG_V1.8653	0.979747	0.820892	0.13063	-0.304555	-0.403434	0.400507	0.668553	0.455239	-0.51112	-1.06172	-1.11393	-0.06082
0	0	0	0.6385	3.26533	bAEG_V1.543	0.93881	0.434487	-0.56167	-0.531856	0.064133	0.746904	0.9382	0.489209	-0.421916	-1.07357	-0.935076	-0.087658
0	0	0.003	0.638459	3.51788	bAEG_V1.7064	0.881263	0.096873	-0.568576	-0.287836	0.405083	0.409562	0.413308	-0.221082	-0.494452	-0.846281	-0.259007	0.471144
0	0	0	0.638435	6.11907	AEG_V1.15122	1.09736	0.640893	-0.014264	-0.428535	-0.147414	0.429173	0.878435	0.447503	-0.498848	-1.14536	-1.09714	-0.161807
0	0	0.001	0.638402	3.29156	bAEG_V1.13665	0.936783	-0.021651	-0.650438	-0.386854	0.333232	0.607384	0.611687	0.298526	-0.544797	-0.949107	-0.617113	0.382347
0	0	0	0.638079	3.02085	bAEG_V1.1458	1.23489	0.594873	-0.352446	-0.546641	0.065747	0.488577	0.763418	0.341369	-0.369027	-1.19139	-0.980379	-0.048989
0	0	0.003	0.637188	2.10722	AEG_V1.4389	0.614549	0.338205	-0.327025	-0.716293	-0.352018	0.458992	1.1052	0.674513	0.124375	-0.623193	-0.86964	-0.427663
0	0	0	0.636848	2.40368	bAEG_V1.7161	0.649406	0.836525	-0.133473	-0.837504	-0.971306	-0.144222	0.686999	0.38183	-0.039306	-0.365387	-0.058018	-0.005542
0	0	0.001	0.636579	1.91343	bAEG_V1.14880	1.04992	0.612828	0.037659	-0.696616	-0.674968	0.02619	0.42254	0.210948	-0.58862	-0.421363	-0.354132	0.375611
0	0	0	0.636319	1.91842	AEG_V1.3658	0.173342	-0.479703	-0.630367	-0.086567	0.685	1.09534	0.477938	-0.080999	-1.02129	-0.597637	-0.083389	0.548331
0	0	0.003	0.635882	4.20701	bAEG_V1.19242	0.86491	0.028699	-0.5133	-0.594782	0.019011	0.437927	0.931463	0.549337	-0.032691	-0.83085	-0.783401	-0.076323
0	0	0.001	0.635706	2.09274	AEG_V1.289	0.874814	-0.042839	-0.710851	-0.248788	0.496089	0.58008	0.322355	-0.202696	-0.547491	-0.797055	-0.247435	0.523818
0	0	0.001	0.635688	2.10219	AEG_V1.8519	1.02288	0.699277	0.234657	-0.331714	-0.282083	-0.001486	0.547704	0.563493	-0.362548	-1.00808	-1.10547	0.023375
0	0	0.004	0.635502	2.17628	AEG_V1.13466	0.721695	0.404818	-0.089182	-0.524226	-0.208648	0.656203	0.981046	0.623133	-0.396157	-0.950927	-0.993111	-0.224643
0	0	0.002	0.635288	2.88011	AEG_V1.13473	0.802844	0.594748	0.217214	-0.334039	-0.296741	0.279524	0.828528	0.672463	-0.25035	-0.999251	-1.12529	-0.389656
0	0	0.002	0.633847	1.95397	AEG_V1.7359	0.955284	0.845519	0.479241	-0.380765	-0.511295	0.057363	0.607369	0.39411	-0.475038	-0.935213	-0.923987	-0.112589
0	0	0.001	0.633366	6.38152	AEG_V1.17467	1.10919	0.840369	-0.291024	-0.972463	-1.01357	-0.154001	0.494748	0.449817	0.016484	-0.231143	-0.328216	0.079806
0	0	0	0.632743	2.02044	AEG_V1.6355	0.359353	-0.43685	-0.946374	-0.249889	0.574131	1.12845	0.585586	0.094225	-0.74254	-0.578508	-0.215585	0.428002
0	0	0	0.632645	1.79106	AEG_V1.18198	1.31751	1.09695	0.263345	-0.762603	-0.993908	-0.35329	0.476685	0.314133	-0.319678	-0.721732	-0.53244	0.21503
0	0	0	0.632573	2.23422	bAEG_V1.21380	0.703501	0.10784	-0.242559	-0.253395	0.176389	0.532068	0.408102	-0.032357	-1.09118	-0.720882	-0.185064	0.59754
0	0	0.003	0.632527	3.22668	bAEG_V1.17072	0.52826	0.648652	-0.250349	-0.893564	-0.820252	0.266407	0.66934	0.408901	0.002445	-0.261269	-0.172427	-0.126144
0	0	0.001	0.632297	3.87388	AEG_V1.18617	0.61555	-0.35205	-0.537208	-0.143526	0.460868	0.211522	0.28879	-0.148697	-0.400863	-0.499837	-0.068869	0.574321
0	0	0	0.631913	0.474544	AEG_V1.14139	0.334968	0.501224	0.137061	-0.903044	-0.619725	0.150774	0.770909	0.272397	-0.123017	-0.398422	-0.073273	-0.049856
0	0	0.002	0.631663	4.14425	bAEG_V1.13791	0.508644	0.685271	-0.140824	-0.718367	-0.815623	-0.107853	0.693858	0.361094	-0.23786	-0.488268	0.061472	0.198457
0	0	0.004	0.631423	3.16369	AEG_V1.6799	0.805347	0.001484	-0.788927	-0.47151	0.199706	0.664321	0.69086	0.398971	-0.319678	-0.758254	-0.653175	0.230856
0	0	0	0.631155	2.52998	AEG_V1.16769	0.609998	-0.306557	-0.50492	-0.284662	0.081048	0.239411	0.183725	-0.016655	-0.719864	-0.471816	0.126672	1.06362
0	0	0.001	0.630756	1.55642	bAEG_V1.8052	0.64019	0.289524	-0.693218	-0.574092	0.088313	1.05681	0.749127	0.233591	-0.45715	-0.835273	-0.536705	0.038884
0	0	0	0.629961	1.85398	bAEG_V1.8248	0.58827	-0.193681	-0.371902	-0.139967	0.415668	0.71896	0.44531	-0.036829	-1.11736	-0.794839	-0.208898	0.695266
0	0	0.002	0.629229	4.63744	bAEG_V1.5278	1.20177	0.563269	0.025118	-0.47133	-0.135919	0.451748	0.764528	0.187349	-0.860973	-1.19286	-0.805122	0.272426
0	0	0.004	0.62902	3.45811	AEG_V1.660	0.907798	0.284905	-0.132864	-1.00139	-0.832426	-0.474571	0.721947	0.673132	0.264572	-0.428989	-0.273738	0.291628
0	0	0.004	0.628961	1.82185	bAEG_V1.3426	0.757404	0.137609	-0.603379	-0.533367	0.133646	0.918169	0.901234	0.565875	-0.613535	-0.979701	-0.757733	0.073778
0	0	0.001	0.628119	2.2354	AEG_V1.2376	0.851909	0.240823	-0.609677	-0.484223	-0.00779	0.671479	0.928504	0.588113	-0.314511	-0.866126	-0.883735	-0.114766
0	0	0	0.627735	13.7516	bAEG_V1.8223	0.771358	0.704782	-0.504303	-0.845515	-0.713131	0.273705	0.620695	0.156557	-0.272021	-0.266244	-0.037194	0.111312
0	0	0.001	0.627358	2.11679	AEG_V1.19075	0.73555	0.134197	-0.281807	-0.476133	0.01656	0.64752	0.927646	0.533536	-0.459515	-0.95317	-0.856463	0.03208
0	0	0	0.627182	7.38834	bAEG_V1.4614	0.597138	0.753798	-0.18546	-0.886579	-0.959997	0.035994	0.727632	0.398412	-0.108764	-0.349933	-0.030613	0.00837
0	0	0.001	0.626935	1.91302	AEG_V1.13515	1.30013	0.907263	0.101387	-0.820678	-1.05314	-0.332246	0.500379	0.405394	-0.369606	-0.667889	-0.387019	0.416025
0	0	0	0.62689	1.71724	AEG_V1.6302	0.915701	0.407919	0.011817	-0.415505	-0.160753	0.441525	0.654448	0.08682	-0.972128	-0.823401	-0.49188	0.345438
0	0	0.001	0.626539	1.19101	bAEG_V1.14001	0.722062	-0.150002	-0.435842	-0.335861	0.378196	0.706244	0.767806	0.227929	-0.842257	-0.945374	-0.51422	0.421318
0	0	0.001	0.626524	0.668494	AEG_V1.2586	0.768348	0.235103	-0.152693	-0.102904	-0.164472	-0.023976	0.510738	0.151212	-0.305455	-0.793353	-0.414839	0.29229
0	0	0.001	0.626364	1.66477	AEG_V1.1852	1.01492	0.290956	-0.268845	-0.301472	-0.066416	0.132869	0.374073	0.155364	-0.461888	-0.750444	-0.583215	0.464101
0	0	0.001	0.625441	0.613252	bAEG_V1.10213	0.648904	0.647458	0.059948	-0.253379	-0.555464	0.497264	0.699214	0.323412	-0.788284	-0.95586	-0.480801	0.157587
0	0	0.004	0.625319	2.97047	AEG_V1.9642	0.807584	-0.134122	-0.626354	-0.239977	0.588703	0.586546	0.442458	-0.17832	-0.612366	-0.812215	-0.306338	0.484402
0	0	0.002	0.623553	4.0523	AEG_V1.2129	1.13164	0.520137	-0.048413	-0.393029	-0.102301	0.323849	0.785299	0.583648	-0.379811	-1.16004	-1.15285	-0.108123
0	0	0.001	0.623456	2.48171	bAEG_V1.9504	1.01629	0.603172	-0.19459	-0.369193	-0.072696	0.319347	0.616922	0.370112	-0.27649	-0.974733	-1.0339	-0.004239
0	0	0.003	0.623376	1.73693	AEG_V1.13267	1.04957	0.116598	-0.605656	-0.398163	0.324812	0.713999	0.602718	0.010872	-0.579074	-0.832686	-0.605287	0.202299
0	0	0	0.623366	2.75844	bAEG_V1.6599	0.786342	0.858347	-0.018644	-0.764294	-1.04222	-0.252572	0.647488	0.34108	-0.111748	-0.451574	-0.067611	0.075402
0	0	0.001	0.622559	2.85272	AEG_V1.15444	0.526954	0.868917	0.086847	-0.636131	-0.851585	-0.220472	0.664111	0.274457	-0.16097	-0.538572	-0.048818	0.035262
0	0	0.005	0.62255	3.57769	bAEG_V1.16607	0.663802	-0.400505	-0.634737	-0.316525	0.484975	0.325306	0.313391	-0.082573	-0.273634	-0.485193	-0.140128	0.545819
0	0	0.003	0.62177	2.00923	bAEG_V1.15318	0.799713	0.316166	-0.592597	-0.525483	0.069667	0.591662	0.845899	0.458038	-0.202457	-0.838631	-0.863113	-0.058863
0	0	0.001	0.621263	1.67815	(+)E1A_r60_n9	0.488483	-0.287115	-0.374769	-0.191179	0.324327	0.622139	0.652446	0.185339	-0.937298	-0.721366	-0.244061	0.483052
0	0	0.001	0.621209	1.72896	bAEG_V1.2774	0.500566	-0.387887	-0.609606	-0.020271	0.600894	0.930765	0.518566	-0.099131	-1.01557	-0.74256	-0.219715	0.543949
0	0	0.001	0.620975	11.7428	bAEG_V1.5582	1.05371	0.558102	0.180071	-0.38888	-0.189352	0.26039	0.833233	0.648977	-0.364777	-1.20086	-1.16563	-0.224984
0	0	0.005	0.620957	11.6389	bAEG_V1.1052	0.625204	-0.399835	-0.749546	-0.221899	0.650259	0.596272	0.427569	-0.037514	-0.502631	-0.700912	-0.211431	0.524465
0	0	0	0.620818	1.28311	AEG_V1.20338	0.548433	-0.119325	-0.373169	-0.382185	-0.176326	0.397805	0.135919	-0.174337	-0.831903	-0.460181	0.398664	1.0366
0	0	0.001	0.620663	5.57539	bAEG_V1.5809	0.968489	0.676372	0.363605	-0.43959	-0.367698	0.201234	0.79971	0.358057	-0.696656	-1.06463	-0.849708	0.050819
0	0	0.002	0.620321	1.66645	bAEG_V1.15045	1.20975	0.95337	0.291338	-0.500005	-0.581804	0.023446	0.60977	0.235787	-0.674171	-0.960493	-0.738546	0.131565
0	0	0.001	0.620161	30.5346	bAEG_V1.8287	0.908133	0.3438	0.262507	-0.299372	-0.195666	0.027398	0.800667	0.545687	-0.428794	-1.05064	-0.89109	-0.022625
0	0	0.004	0.619579	3.97048	AEG_V1.4419	0.889489	0.179935	-0.688567	-0.429817	0.20743	0.667558	0.677357	0.488869	-0.452011	-0.932228	-0.767324	0.159309
0	0	0	0.619329	703.493	AEG_V1.16099	0.78602	0.893302	-0.193898	-0.818178	-0.900187	0.031655	0.562808	0.269325	-0.090057	-0.249065	-0.182331	-0.109394
0	0	0	0.619166	2.84328	bAEG_V1.8868	0.661363	-0.189473	-0.4612	-0.193061	0.353941	0.284039	0.095859	-0.284147	-0.618761	-0.48286	-0.01855	0.85285
0	0	0.002	0.619052	5.56277	AEG_V1.14993	0.728965	0.813133	-0.280981	-0.828211	-0.817477	0.038416	0.672619	0.188746	-0.165607	-0.398262	-0.000639	0.049298
0	0	0	0.618902	4.42817	AEG_V1.19904	0.2577	-0.103667	-0.199408	-0.099359	0.188943	0.498305	0.298673	-0.190087	-1.05674	-0.336697	0.188238	0.554096
0	0	0	0.618459	1.03881	bAEG_V1.10715	1.20557	0.718064	-0.07497	-0.526392	-0.627949	-0.365272	0.465714	0.203202	-0.183394	-0.82945	-0.364365	0.379239
0	0	0.004	0.618284	1.36605	AEG_V1.16314	0.90998	0.536597	-0.404563	-0.506703	-0.100779	0.793491	0.977445	0.609326	-0.408515	-1.12194	-1.08064	-0.2037
0	0	0.003	0.618016	2.70621	bAEG_V1.19083	1.24211	1.01373	0.469042	-0.677634	-0.826342	-0.331512	0.48569	0.32796	-0.419147	-0.858203	-0.654326	0.228638
0	0	0	0.617459	3.32298	AEG_V1.422	0.742462	-0.155774	-0.216809	-0.240268	0.181589	0.572935	0.225904	-0.129735	-0.964623	-0.424574	-0.194278	0.603171
0	0	0.002	0.617365	4.78302	bAEG_V1.14724	0.859253	0.16572	-0.762631	-0.39556	0.116124	0.645142	0.690964	0.514716	-0.355993	-0.823542	-0.746601	0.092407
0	0	0.003	0.617319	1.6748	AEG_V1.17090	0.758156	-0.127417	-0.660228	-0.428484	0.057705	0.473286	0.872735	0.658658	-0.326916	-0.802997	-0.631484	0.156985
0	0	0.003	0.617302	1.1699	bAEG_V1.8178	0.395113	-0.369707	-0.545466	-0.09474	0.759882	1.07922	0.588045	-0.294933	-1.1732	-0.782361	-0.041699	0.47985
0	0	0.004	0.616885	9.514	bAEG_V1.15796	0.563274	-0.345431	-0.774223	-0.208325	0.662338	0.675456	0.417178	-0.104932	-0.485323	-0.65053	-0.225184	0.475702
0	0	0.001	0.616689	4.37059	AEG_V1.8585	1.31485	0.837334	-0.034128	-0.516765	-0.208234	0.442892	0.659385	0.18873	-0.752866	-1.16932	-0.943244	0.18136
0	0	0.002	0.616392	2.84794	AEG_V1.21096	0.855285	0.554973	0.117823	-0.349325	-0.222435	0.386522	0.8308	0.587634	-0.446364	-1.03742	-1.04443	-0.233063
0	0	0.002	0.615631	1.42199	bAEG_V1.12762	0.161009	0.230042	-0.287989	-0.561242	-0.471557	0.676414	0.770558	0.518803	-0.314074	-0.51662	-0.231718	0.026377
0	0	0.003	0.615285	1.19283	AEG_V1.5184	0.593143	-0.028535	-0.400488	-0.255373	0.308891	0.936396	0.736822	0.10271	-1.09312	-0.915645	-0.440596	0.455796
0	0	0.001	0.615045	5.7938	bAEG_V1.1219	0.866297	0.630073	0.161682	-0.418021	-0.190906	0.369214	0.890745	0.533274	-0.360075	-1.08082	-1.08088	-0.320583
0	0	0.001	0.614337	2.71052	bAEG_V1.3751	1.06882	0.397939	-0.363686	-0.455166	0.038219	0.613313	0.859035	0.510256	-0.439192	-1.11242	-1.05404	-0.063079
0	0	0.002	0.614146	0.96519	AEG_V1.274	0.959299	0.385113	-0.447832	-0.285306	-0.090746	0.205049	0.402918	-0.214961	-0.573205	-0.87551	-0.030164	0.565344
0	0	0.003	0.613775	0.950697	bAEG_V1.6102	0.537678	0.571062	-0.089239	-0.303012	-0.228638	0.563222	0.329846	0.480944	-0.255682	-0.607074	-0.94892	-0.050186
0	0	0.003	0.613698	1.03617	bAEG_V1.359	0.307851	0.365745	-0.284581	-0.308994	-0.163461	0.825469	0.646526	0.218994	-0.632765	-0.78459	-0.281685	0.091492
0	0	0.002	0.613594	1.02081	bAEG_V1.14116	0.405697	0.351385	-0.527583	-0.75799	-0.823967	0.36253	0.702023	0.536922	-0.107188	-0.40008	0.014956	0.243296
0	0	0	0.613486	3.87082	bAEG_V1.9132	0.319134	-0.111847	-0.304694	-0.213637	0.289507	0.719615	0.299507	0.041807	-0.852254	-0.299147	-0.213215	0.325224
0	0	0	0.612644	2.59496	bAEG_V1.13048	0.984522	0.160354	-0.423581	-0.269218	0.028237	0.092911	0.397836	0.202893	-0.341888	-0.784724	-0.497133	0.449789
0	0	0.001	0.612622	17.7101	AEG_V1.6564	0.270135	-0.400839	-0.82616	-0.19705	0.668028	0.744872	0.387214	-0.035513	-0.443945	-0.536379	-0.133185	0.502822
0	0	0.001	0.612407	10.1837	AEG_V1.6643	0.705736	0.692601	-0.29306	-0.941673	-1.12748	-0.175121	0.766582	0.618822	0.144797	-0.25771	-0.139155	0.005661
0	0	0	0.612201	2.1202	bAEG_V1.15886	1.20646	0.547404	-0.216451	-0.485858	-0.008508	0.520248	0.69699	0.49242	-0.499092	-1.14014	-1.10371	-0.009774
0	0	0.002	0.611707	2.78468	AEG_V1.1509	0.817567	0.880888	0.045764	-0.742721	-1.02646	-0.2615	0.650757	0.340694	-0.27774	-0.595328	-0.068194	0.236277
0	0	0	0.609848	2.12978	AEG_V1.6531	1.06657	0.532159	-0.289174	-0.457385	0.041578	0.699033	0.820629	0.423741	-0.656178	-1.18983	-1.03401	0.042867
0	0	0.003	0.609011	3.98859	(+)E1A_r60_a107	0.496024	-0.343652	-0.648889	-0.093204	0.542401	0.455972	0.37558	-0.084733	-0.443381	-0.55722	-0.184597	0.485698
0	0	0.002	0.608488	5.84252	AEG_V1.12456	1.06206	0.462604	-0.233512	-0.354742	-0.105299	0.56431	0.777874	0.660887	-0.519312	-1.13348	-1.07471	-0.106677
0	0	0.001	0.608007	3.3563	bAEG_V1.3581	0.854435	0.612508	0.273301	-0.355925	-0.270874	0.308645	0.804118	0.515111	-0.512947	-1.05854	-1.02538	-0.14445
0	0	0	0.607759	3.56296	bAEG_V1.550	0.897252	0.872944	-0.059129	-0.805064	-0.963202	-0.265568	0.612101	0.261432	-0.130606	-0.455874	-0.059813	0.095525
0	0	0.002	0.607621	1.73358	bAEG_V1.17711	0.530991	0.0475	-0.793836	-0.494183	0.204633	1.19507	0.683313	0.18318	-0.593667	-0.689249	-0.404614	0.130859
0	0	0.001	0.607278	2.40584	AEG_V1.1966	1.2051	0.792547	-0.130018	-0.459766	-0.138204	0.589854	0.809563	0.441573	-0.565376	-1.26925	-1.11832	-0.157701
0	0	0.002	0.607158	21.4818	AEG_V1.12180	0.720911	0.752254	-0.327601	-0.972623	-1.02655	0.108374	0.673282	0.453492	-0.082312	-0.257426	-0.086884	0.045078
0	0	0.001	0.606863	5.64068	AEG_V1.19244	0.821056	0.039895	-0.63864	-0.709729	-0.037723	0.612438	1.0121	0.692953	-0.100806	-0.768584	-0.848298	-0.074667
0	0	0.001	0.606846	4.1709	AEG_V1.13468	0.65485	0.578292	-0.519806	-0.898835	-0.820344	0.240741	0.755564	0.327449	-0.150455	-0.327199	0.061481	0.098262
0	0	0.001	0.606373	3.23242	AEG_V1.15266	0.63224	-0.338371	-0.579245	-0.091511	0.485342	0.319911	0.20715	-0.179391	-0.44639	-0.493028	-0.113172	0.596465
0	0	0.003	0.606313	9.11655	AEG_V1.12073	0.567301	-0.38256	-0.737852	-0.282378	0.619531	0.637003	0.514442	0.033153	-0.468933	-0.712713	-0.2751	0.488106
0	0	0.008	0.606299	2.52795	AEG_V1.238	0.907986	0.548482	0.159063	-0.500661	-0.52632	0.123249	0.404035	0.25701	-0.752929	-0.565896	-0.481499	0.427479
0	0	0.001	0.605891	3.75169	bAEG_V1.3611	0.579522	-0.424469	-0.739097	-0.232548	0.754891	0.492924	0.166539	-0.249732	-0.326194	-0.531651	-0.017544	0.527359
0	0	0	0.605824	3.87203	bAEG_V1.3706	0.237869	-0.239218	-0.17576	-0.191901	0.034598	0.453467	0.260676	-0.053385	-0.989073	-0.196102	0.208681	0.650148
0	0	0.001	0.605669	2.35487	AEG_V1.6860	1.27974	0.760999	-0.06029	-0.339176	-0.2433	-0.030022	0.426828	0.509769	-0.115229	-1.03513	-1.11466	-0.039525
0	0	0.002	0.605604	2.73068	bAEG_V1.6302	1.11666	0.38479	-0.358006	-0.4099	0.126553	0.532628	0.791146	0.363878	-0.506244	-1.14057	-0.950669	0.049736
0	0	0	0.605119	2.36418	bAEG_V1.7247	0.422405	-0.435317	-0.593874	-0.169295	0.59396	0.971413	0.569206	0.035984	-0.930316	-0.709488	-0.301368	0.546688
0	0	0.003	0.604942	1.29952	bAEG_V1.13050	0.909331	0.552446	-0.348147	-0.501364	0.064766	0.807254	0.798464	0.4427	-0.636454	-1.11824	-0.980186	0.009429
0	0	0.008	0.604551	2.56229	bAEG_V1.8704	0.532566	-0.131684	-0.254068	-0.242857	0.097196	0.587706	0.476339	0.375847	-0.820237	-0.677706	-0.481731	0.538628
0	0	0.004	0.604529	2.12945	bAEG_V1.7632	0.814267	0.2689	-0.202982	-0.406915	-0.111885	0.592573	0.908368	0.632068	-0.453056	-0.871401	-1.00032	-0.169614
0	0	0.002	0.604486	2.15076	AEG_V1.6458	0.688903	0.036712	-0.367872	-0.447613	0.130003	0.728835	0.93162	0.420505	-0.669596	-0.803453	-0.676124	0.02808
0	0	0.001	0.604407	9.42761	bAEG_V1.14025	1.15916	0.631598	-0.057169	-0.432313	-0.068283	0.502784	0.805326	0.268485	-0.700151	-1.15098	-0.977275	0.018818
0	0	0.004	0.603965	2.98831	AEG_V1.5007	0.555877	-0.056898	-0.854896	-0.409537	0.163269	0.623675	0.773481	0.30008	-0.244185	-0.572176	-0.41724	0.13855
0	0.115686	0.001	0.603455	2.68648	bAEG_V1.10716	0.346634	-0.41404	-0.194969	-0.14175	0.211561	0.553423	0.456856	-0.006316	-0.827399	-0.266384	-0.083578	0.365962
0	0	0	0.602979	2.22056	bAEG_V1.14887	0.499827	-0.126938	-0.197898	-0.203131	0.108636	0.539439	0.32926	-0.232858	-1.24615	-0.535876	0.219509	0.84618
0	0	0.003	0.602853	1.26181	AEG_V1.11090	0.517063	-0.054691	-0.681781	-0.32965	0.428285	1.14765	0.721608	0.11419	-0.915804	-0.787054	-0.459289	0.299475
0	0	0.001	0.602071	3.41822	AEG_V1.15680	0.63753	0.766014	-0.20219	-0.898138	-0.997463	0.009213	0.703089	0.413467	0.005987	-0.190464	-0.140763	-0.106282
0	0	0.002	0.60188	2.31579	AEG_V1.12337	0.778751	0.012876	-0.593281	-0.345674	0.253976	0.676156	0.73487	0.326693	-0.524104	-0.802072	-0.700757	0.182564
0	0.103825	0.001	0.601114	1.2204	AEG_V1.5549	0.962614	0.234863	-0.37373	-0.192749	-0.004418	-0.003193	0.441155	0.038195	-0.263201	-0.829266	-0.314588	0.304316
0	0	0.002	0.600601	3.25495	AEG_V1.893	0.732722	0.11405	-0.774145	-0.836663	-0.001129	0.835287	0.970864	0.588848	-0.213663	-0.638031	-0.755094	-0.023046
0	0	0.001	0.60027	5.62608	bAEG_V1.6994	1.1842	0.374445	-0.245658	-0.421005	0.120863	0.207143	0.540775	0.170398	-0.476895	-1.09074	-0.720499	0.356975
0	0	0.001	0.60004	1.5781	AEG_V1.15388	1.03468	0.725962	-0.045247	-0.392061	-0.211006	0.656915	0.769757	0.332145	-0.788646	-1.10826	-0.997475	0.023231
0	0	0.003	0.599242	2.16149	AEG_V1.11256	0.916033	-0.143538	-0.543512	-0.248578	0.65147	0.613365	0.373811	-0.34279	-0.714074	-0.831471	-0.252099	0.521383
0	0	0.005	0.599005	3.13739	AEG_V1.7323	0.980388	0.52538	0.03299	-0.32575	-0.311163	0.245054	0.378189	0.219401	-0.729558	-0.605359	-0.636001	0.226427
0	0	0.007	0.599004	1.59147	AEG_V1.20241	0.742464	-0.198682	-0.915166	-0.609197	0.172666	0.823509	0.804317	0.519421	-0.388634	-0.59988	-0.535152	0.184333
0	0	0.006	0.598597	3.35375	AEG_V1.20230	0.92065	0.149946	-0.610525	-0.578172	0.150657	0.838846	0.993491	0.57852	-0.445258	-1.06899	-0.887377	-0.041783
0	0	0.003	0.598437	2.09051	AEG_V1.12359	0.667084	0.480366	-0.294216	-0.603092	-0.294777	0.705042	1.15118	0.907223	-0.160829	-1.0184	-1.1217	-0.41788
0	0	0.001	0.597932	4.33694	bAEG_V1.1013	0.424103	0.710468	-0.070044	-0.661299	-0.797584	-0.097669	0.637744	0.346589	-0.247216	-0.416483	0.042327	0.129066
0	0	0	0.597531	2.85322	bAEG_V1.7792	1.1041	0.804443	-0.08434	-0.346075	-0.215048	0.362897	0.790368	0.584582	-0.162833	-1.1553	-1.23582	-0.446971
0	0	0.001	0.596549	2.56516	AEG_V1.8075	0.881667	0.259943	-0.530025	-0.494192	0.177585	1.01568	0.891678	0.303124	-0.75181	-0.987895	-0.791038	0.02528
0	0	0.004	0.59642	1.95226	bAEG_V1.13226	0.455393	-0.207879	-0.564215	-0.120164	0.534316	1.0225	0.4006	-0.027813	-1.01012	-0.623153	-0.31607	0.456605
0	0	0.002	0.595828	6.09893	bAEG_V1.3226	0.655411	-0.501642	-0.736016	-0.251802	0.600886	0.546869	0.200602	-0.107925	-0.367033	-0.472639	-0.136621	0.569911
0	0	0.001	0.595691	18.7041	bAEG_V1.4157	0.530126	0.634649	-0.340819	-0.86388	-0.991072	0.11531	0.811003	0.56032	0.12696	-0.196996	-0.196127	-0.189473
0	0	0.003	0.595506	1.85623	bAEG_V1.3610	0.694441	-0.140225	-0.57113	-0.248705	0.297573	0.590258	0.785294	0.297077	-0.556041	-0.87786	-0.554791	0.284108
0	0	0.002	0.595418	7.38121	AEG_V1.13789	0.972593	0.967592	-0.0295	-0.802199	-0.885013	-0.028804	0.530784	0.133677	-0.233067	-0.439587	-0.171529	-0.014946
0	0	0	0.595024	3.21971	AEG_V1.10962	0.967098	0.592339	-0.040308	-0.460747	-0.093848	0.636867	0.815477	0.449504	-0.698546	-1.06909	-1.03826	-0.060489
0	0	0	0.5943	3.20695	AEG_V1.9546	0.953903	0.223704	-0.327558	-0.410176	0.193405	0.361506	0.64285	0.289313	-0.322583	-0.952756	-0.827182	0.175574
0	0	0.002	0.592958	1.33471	bAEG_V1.20292	0.702614	0.211689	-0.500132	-0.538811	0.14522	0.869519	0.900368	0.565758	-0.571047	-0.975435	-0.871061	0.061317
0	0	0.001	0.592888	1.71459	bAEG_V1.2174	1.27115	0.578564	-0.296907	-0.408808	0.052403	0.399358	0.584423	0.077435	-0.601326	-1.18889	-0.765145	0.297736
0	0	0	0.592831	1.03739	bAEG_V1.7290	1.13522	0.412961	-0.171815	-0.458298	0.020208	0.601319	0.534092	-0.166513	-1.15652	-0.935304	-0.377595	0.562246
0	0	0.002	0.591938	2.84998	AEG_V1.12345	0.96792	0.053754	-0.614973	-0.471317	0.437095	0.779936	0.688605	0.14417	-0.538692	-1.02192	-0.675906	0.251325
0	0	0	0.59124	3.89086	AEG_V1.1442	0.991799	0.107997	-0.553843	-0.457372	0.357532	0.540541	0.540311	0.078636	-0.361284	-0.884161	-0.635337	0.275181
0	0	0	0.59064	2.74217	bAEG_V1.4793	1.23899	0.921372	-0.002693	-0.275028	-0.286346	0.136358	0.501476	0.642198	-0.188741	-1.20434	-1.26277	-0.220473
0	0	0	0.590453	4.11092	AEG_V1.14817	0.860974	0.663179	-0.42308	-1.00758	-1.09848	-0.160689	0.674311	0.687082	0.21248	-0.168456	-0.237214	-0.002529
0	0.096955	0	0.59016	10.8185	bAEG_V1.13956	0.562985	0.822244	-0.355647	-0.661335	-0.618109	0.231096	0.607505	0.052985	-0.262754	-0.336514	-0.072378	0.029922
0	0	0.003	0.590153	4.22338	AEG_V1.11937	0.95209	0.068916	-0.537933	-0.45378	0.136221	0.6956	0.853422	0.587955	-0.447456	-1.03474	-0.902208	0.08191
0	0	0.001	0.589667	1.13019	AEG_V1.75	0.871484	0.415072	-0.031455	-0.249681	-0.142378	0.377716	0.793676	0.439639	-0.779687	-1.29223	-0.766625	0.364474
0	0	0.002	0.589528	7.52338	bAEG_V1.13650	0.435594	0.749599	-0.089949	-0.740255	-0.856201	0.122763	0.749547	0.297639	-0.16589	-0.328708	-0.057387	-0.116751
0	0	0.003	0.588647	4.9286	AEG_V1.11212	0.426097	-0.352247	-0.628216	-0.097263	0.57442	0.536202	0.469763	-0.040603	-0.526126	-0.588603	-0.226602	0.453179
0	0	0.004	0.588642	2.53578	bAEG_V1.1223	0.668867	-0.097526	-0.56112	-0.215173	0.377646	0.524161	0.624307	0.160935	-0.528343	-0.818136	-0.496651	0.361032
0	0	0.002	0.588631	1.28086	bAEG_V1.13339	0.820329	0.32815	-0.396921	-0.201944	0.117767	0.818734	0.221362	-0.058934	-0.952577	-0.874256	-0.393835	0.572125
0	0	0.003	0.588621	1.4486	AEG_V1.2579	1.15262	0.556692	-0.100546	-0.379133	0.027643	0.320008	0.741173	0.296523	-0.551646	-1.25161	-0.950245	0.138528
0	0	0.003	0.588444	3.99979	AEG_V1.17486	0.756277	0.102615	-0.123809	-0.260099	0.0001	0.525216	0.377883	0.097471	-1.01815	-0.627882	-0.367892	0.53827
0	0	0	0.588427	2.74035	AEG_V1.15866	0.431898	-0.245017	-0.145669	-0.187898	0.262484	0.664829	0.520179	-0.141729	-1.19266	-0.612079	0.026428	0.619235
0	0	0.002	0.587928	1.60918	bAEG_V1.12388	0.580105	0.230913	-0.282246	-0.190917	0.136368	0.88581	0.442832	-0.019128	-1.16737	-0.773001	-0.348955	0.505586
0	0	0.001	0.587814	4.49107	AEG_V1.4207	0.466731	-0.051586	-0.165466	-0.413904	-0.28384	0.438703	1.00181	0.720078	-0.485107	-0.651858	-0.57131	-0.004251
0	0	0.001	0.586619	2.37928	AEG_V1.7193	0.988468	0.363912	-0.1518	-0.251928	-0.095427	0.554689	0.700346	0.400583	-0.676205	-0.931814	-0.901218	0.000394
0	0	0.006	0.586455	1.0734	bAEG_V1.12295	0.723938	-0.138088	-0.829887	-0.422725	0.277947	0.795354	0.854877	0.341937	-0.464242	-0.701312	-0.446619	0.008821
0	0	0.001	0.586053	4.26747	AEG_V1.9188	1.00996	0.49681	-0.137884	-0.445434	0.011261	0.636192	0.970439	0.470499	-0.658593	-1.22311	-1.02395	-0.106181
0	0	0.007	0.585898	11.6999	AEG_V1.10476	1.20254	0.840112	0.469816	-0.525829	-0.73458	-0.340411	0.495677	0.377841	-0.501627	-0.908678	-0.619422	0.244557
0	0	0.008	0.585837	7.03017	AEG_V1.3600	0.968208	0.42447	0.410159	-0.494105	-0.605837	-0.280167	0.547106	0.410889	-0.483971	-0.799412	-0.491938	0.394598
0	0	0.004	0.585225	1.3741	bAEG_V1.777	0.695654	0.561085	-0.376815	-0.482369	-0.133221	0.782209	0.801669	0.467203	-0.223633	-1.00169	-0.855965	-0.234124
0	0	0.003	0.584504	9.77173	AEG_V1.2387	0.640363	0.646468	-0.115906	-0.793594	-0.870156	-0.133556	0.734144	0.289677	-0.226776	-0.421156	0.094137	0.156355
0	0	0.001	0.584244	3.87887	AEG_V1.14394	0.931714	0.779092	-0.406472	-1.08496	-1.05088	-0.083211	0.637346	0.532659	0.180078	-0.164882	-0.257321	-0.013162
0	0	0	0.583832	0.863289	bAEG_V1.1822	0.674875	0.379308	-0.335834	-0.175322	-0.029434	0.459563	0.663802	0.233077	-0.311406	-1.06973	-0.568111	0.07921
0	0	0	0.58299	3.15733	AEG_V1.9420	0.660386	-0.026302	-0.780586	-0.613117	-0.07646	0.540696	0.853599	0.839298	-0.145261	-0.697706	-0.710584	0.15604
0	0	0.004	0.582853	9.42607	bAEG_V1.11398	0.902669	-0.01173	-0.67547	-0.36695	0.516534	0.787254	0.654557	0.077886	-0.652275	-0.931134	-0.579841	0.278502
0	0	0.002	0.582354	76.6188	bAEG_V1.13191	0.512769	0.547551	-0.531387	-0.919842	-0.820523	0.285113	0.908048	0.54477	0.055421	-0.285432	-0.147965	-0.148524
0	0	0.006	0.582336	6.31964	bAEG_V1.8647	0.562159	0.604235	-0.472655	-0.943568	-0.940367	0.203377	0.867283	0.640965	0.21629	-0.220114	-0.282204	-0.235401
0	0	0.004	0.581818	3.07776	bAEG_V1.9255	0.703067	-0.133109	-0.756205	-0.371071	0.427936	0.707298	0.65419	0.273954	-0.472133	-0.807977	-0.5515	0.325551
0	0	0.001	0.581635	2.24833	bAEG_V1.9522	0.718625	0.520274	-0.037622	-1.04284	-1.15937	-0.27428	0.739947	0.714318	-0.030393	-0.25482	-0.210014	0.316173
0	0	0.005	0.581145	4.49723	bAEG_V1.15220	0.811292	0.023715	-0.610805	-0.617981	0.317247	0.852297	0.818228	0.270387	-0.380251	-0.847249	-0.753318	0.116437
0	0	0.003	0.580761	1.88675	bAEG_V1.7357	0.748759	0.419352	0.126847	-0.507876	-0.202322	0.371402	0.729196	-0.05924	-0.893119	-0.69104	-0.304887	0.262928
0	0.097874	0	0.580327	3.6308	bAEG_V1.6105	0.938465	0.087788	-0.025124	-0.680641	-0.624347	-0.04057	0.566664	0.291335	-0.598921	-0.508734	-0.051628	0.645713
0	0	0.004	0.579401	2.00185	bAEG_V1.7018	0.811276	-0.119773	-0.468356	-0.71758	-0.422794	-0.061545	0.895664	0.938794	0.255817	-0.61765	-0.528356	0.034503
0	0	0.004	0.578838	67.1885	bAEG_V1.13888	0.576625	0.129329	0.385054	-0.43007	-0.588773	-0.265187	0.631816	0.684289	-0.315378	-0.642695	-0.41994	0.254931
0	0	0.005	0.577978	2.68107	AEG_V1.13409	0.642157	0.168413	-0.308116	-0.414575	-0.107494	0.734599	0.897595	0.65254	-0.572411	-0.772315	-0.789996	-0.130397
0	0	0.001	0.577961	1.0387	bAEG_V1.12022	1.03682	1.12827	0.166595	-0.327362	-0.427225	0.274986	0.507341	0.349281	-0.255159	-1.13875	-1.08511	-0.229678
0	0	0.001	0.577698	1.65033	bAEG_V1.15405	0.358054	-0.238994	-0.362086	-0.076315	0.569066	1.02456	0.450411	-0.304948	-1.24405	-0.605168	-0.061618	0.491091
0	0	0	0.577657	1.82635	bAEG_V1.2460	0.460246	-0.055511	-0.639627	-0.295347	0.497688	1.25755	0.580904	-0.068624	-0.984029	-0.722255	-0.31641	0.285417
0	0	0.003	0.577539	0.674081	AEG_V1.9902	0.707352	0.952205	0.23928	-0.377265	-0.344166	0.39198	0.908696	0.354451	-0.351456	-1.21244	-0.983173	-0.285459
0	0	0	0.57753	2.18857	AEG_V1.15620	0.353438	-0.330314	-0.574286	-0.078446	0.747546	1.12146	0.45817	-0.197029	-1.10497	-0.713415	-0.170172	0.488022
0	0	0	0.5773	3.23572	bAEG_V1.15117	0.807015	0.957808	0.019991	-0.774316	-1.04284	-0.29989	0.606909	0.312713	-0.188799	-0.543188	-0.062771	0.207369
0	0	0.004	0.57725	4.09006	bAEG_V1.12741	0.921689	0.398585	-0.361325	-0.418434	0.064067	0.770207	0.925965	0.51716	-0.638327	-1.11679	-0.991627	-0.071171
0	0	0.001	0.577231	2.48802	bAEG_V1.5940	1.47822	0.879497	0.031345	-0.479316	-0.243623	0.202286	0.616908	0.169659	-0.672179	-1.26888	-0.892723	0.1788
0	0.100966	0.002	0.576987	12.5677	bAEG_V1.13837	0.625624	0.518496	-0.654505	-0.867084	-0.655005	0.417479	0.720899	0.254228	-0.174882	-0.180968	-0.037451	0.033168
0	0	0.004	0.57688	3.68234	AEG_V1.1546	1.16307	0.644423	-0.045068	-0.401574	-0.084677	0.559779	0.761184	0.343227	-0.770564	-1.20117	-1.0295	0.060869
0	0	0.002	0.576606	1.72388	AEG_V1.4048	1.06601	0.630099	-0.210925	-0.466625	0.026569	0.792635	0.790296	0.272947	-0.807739	-1.19052	-0.982292	0.079544
0	0	0.001	0.576355	4.96717	AEG_V1.13420	0.964761	1.02155	0.035064	-0.826611	-0.992681	-0.15409	0.570101	0.187893	-0.290341	-0.506151	-0.140762	0.131265
0	0	0.001	0.576298	5.1027	bAEG_V1.10932	0.737562	0.694683	-0.219521	-0.859525	-0.998328	-0.11293	0.703977	0.358347	-0.133502	-0.331448	0.032944	0.127741
0	0	0	0.575919	3.25517	bAEG_V1.10871	0.556678	-0.050498	-0.096386	-0.308333	-0.041846	0.421838	0.308876	0.003302	-1.02505	-0.41377	-0.007493	0.652685
0	0	0	0.575915	1.37084	bAEG_V1.11141	1.45963	0.76387	-0.295076	-0.947665	-0.506904	0.19044	0.439523	-0.130904	-0.762329	-0.718711	-0.190926	0.699053
0	0	0.002	0.575644	1.48209	AEG_V1.4718	0.582727	0.096368	-0.230719	-0.879618	-0.728255	0.107115	0.839513	0.45704	-0.461561	-0.301835	0.066749	0.452475
0	0	0.01	0.5753	26.8827	bAEG_V1.21400	0.52581	0.077658	0.406368	-0.514779	-0.59659	-0.280913	0.657299	0.615231	-0.231444	-0.575693	-0.343376	0.260428
0	0	0.001	0.575156	2.53139	AEG_V1.10504	0.430609	0.630132	0.161579	-0.666157	-0.784449	-0.00277	0.627871	0.222127	-0.188075	-0.37418	-0.03676	-0.019929
0	0	0.003	0.575103	1.86183	AEG_V1.11182	1.17183	0.850741	0.105519	-0.817429	-1.13232	-0.412094	0.477562	0.454731	-0.285332	-0.514364	-0.30415	0.405301
0	0	0.004	0.574791	4.39571	AEG_V1.12321	1.19993	0.967158	0.419728	-0.541157	-0.788572	-0.312915	0.469807	0.273728	-0.485948	-0.777896	-0.596904	0.173038
0	0	0.003	0.574664	3.27578	AEG_V1.17323	0.62895	0.478851	-0.263581	-0.994833	-0.982623	-0.021564	0.801361	0.549187	-0.015588	-0.277206	-0.014154	0.1112
0	0.115508	0.012	0.574611	0.622311	bAEG_V1.9919	0.108144	0.113475	-0.083883	-0.0915	-0.144061	0.499573	0.337038	0.339474	-0.362173	-0.628687	-0.415628	0.328228
0	0	0.004	0.574277	7.76202	AEG_V1.18469	0.496881	-0.508513	-0.749485	-0.098572	0.812172	0.842362	0.467223	-0.158193	-0.665357	-0.716409	-0.19501	0.472901
0	0	0.002	0.573451	1.97986	bAEG_V1.1658	0.205981	-0.4907	-0.402184	-0.075857	0.619876	1.02197	0.569525	-0.180549	-1.15322	-0.561969	-0.007924	0.45505
0	0	0.003	0.573363	2.54552	bAEG_V1.5890	1.27427	1.01677	0.183373	-0.280119	-0.388067	0.175155	0.584382	0.460501	-0.448357	-1.22375	-1.2186	-0.135554
0	0	0.003	0.572672	2.8336	bAEG_V1.5902	0.715106	0.486602	-0.18562	-0.57947	-0.107211	0.524673	1.07638	0.773346	-0.079328	-1.0122	-1.21067	-0.401613
0	0	0.001	0.571982	2.13386	bAEG_V1.2073	0.926168	-0.002859	-0.437896	-0.256115	0.227535	0.21149	0.235287	-0.226613	-0.757683	-0.706582	-0.072023	0.859292
0	0	0.005	0.571836	2.52226	bAEG_V1.12834	0.670321	-0.200386	-0.529848	-0.101022	0.459756	0.308369	0.180309	-0.189993	-0.529467	-0.523083	-0.166976	0.622021
0	0	0	0.571206	3.27428	bAEG_V1.16630	0.585778	0.85836	0.034341	-0.791232	-0.954175	-0.121525	0.689086	0.272535	-0.218851	-0.380614	-0.045295	0.071592
0	0	0.002	0.570757	1.82502	AEG_V1.11854	1.00779	0.408209	-0.11458	-0.716656	-0.529215	0.05706	0.534133	0.055372	-0.861189	-0.597065	0.019311	0.736832
0	0	0.002	0.570494	3.64969	bAEG_V1.9254	0.988747	0.770438	0.254254	-0.205076	-0.302554	0.209669	0.8121	0.566161	-0.382063	-1.17822	-1.22078	-0.312674
0	0.095728	0.002	0.570401	3.81472	AEG_V1.421	0.652949	0.531853	-0.526539	-0.933419	-0.785988	0.297332	0.792333	0.365573	-0.043954	-0.194172	-0.08622	-0.069749
0	0	0	0.570159	4.67294	bAEG_V1.2375	1.112	0.467802	-0.24574	-0.423445	0.125892	0.713784	0.757053	0.050878	-0.824106	-1.04339	-0.795548	0.104823
0	0	0.003	0.569776	14.3668	AEG_V1.11856	0.588203	0.48109	-0.470023	-0.813606	-0.972605	-0.020647	0.812959	0.674769	0.215766	-0.1956	-0.183343	-0.116962
0	0	0	0.569724	4.4381	AEG_V1.4795	0.961037	1.02387	-0.08849	-0.795812	-0.907614	-0.092773	0.535367	0.120276	-0.180797	-0.452639	-0.141766	0.019343
0	0	0.005	0.568763	6.03919	bAEG_V1.3975	0.813479	-0.00737	-0.698272	-0.624649	0.263995	0.910791	0.919847	0.433074	-0.429148	-0.853888	-0.787834	0.059974
0	0	0	0.568728	3.70017	bAEG_V1.9564	0.215782	-0.405023	-0.481796	-0.229584	0.584098	1.11706	0.491327	-0.103349	-0.947044	-0.43029	-0.233636	0.422454
0	0	0.004	0.568409	1.55844	AEG_V1.1471	0.396402	-0.319542	-0.436748	-0.131692	0.61396	0.934554	0.610692	-0.076496	-1.1169	-0.779396	-0.191812	0.496977
0	0	0.001	0.56828	2.20023	bAEG_V1.13119	0.435968	-0.048217	-0.204527	-0.108501	0.263357	0.652885	0.40319	-0.156173	-1.17677	-0.579701	-0.065937	0.584422
0	0	0	0.568148	4.13992	AEG_V1.3237	1.17725	0.487472	-0.031049	-0.403919	-0.017119	0.536506	0.717554	0.220228	-0.849215	-1.14872	-0.883657	0.194673
0	0.119911	0	0.568004	4.06422	bAEG_V1.20145	0.536921	-0.094147	0.140452	-0.397912	-0.217127	0.371055	0.635939	0.269819	-0.746802	-0.545261	-0.316766	0.36383
0	0	0.001	0.567738	5.79447	AEG_V1.20238	0.33223	-0.511122	-0.846323	-0.275643	0.555853	0.621059	0.466413	0.066098	-0.321489	-0.457272	-0.138722	0.508919
0	0	0.004	0.566463	3.03177	AEG_V1.13546	0.722615	-0.18058	-0.460885	-0.193309	0.436241	0.176865	0.142856	-0.366847	-0.478074	-0.558764	0.028226	0.731656
0	0	0.003	0.566365	16.8548	AEG_V1.13261	0.313933	-0.44121	-0.762484	-0.220947	0.707249	0.569369	0.297813	-0.127797	-0.294515	-0.414748	-0.101331	0.474669
0	0	0.002	0.565748	5.9779	bAEG_V1.15802	0.789992	-0.120103	-0.646888	-0.21011	0.683338	0.647756	0.337165	-0.277912	-0.607246	-0.815838	-0.268757	0.488602
0	0	0.001	0.564258	8.5842	bAEG_V1.358	0.730449	0.72757	-0.546539	-0.928911	-0.957224	0.053951	0.609154	0.51442	0.037364	-0.233924	-0.067953	0.061643
0	0	0.001	0.563137	2.34133	bAEG_V1.14923	0.628753	-0.192803	-0.510525	-0.128628	0.357513	0.381667	0.42258	0.120117	-0.518882	-0.664023	-0.38856	0.492792
0	0	0.003	0.562661	2.69252	bAEG_V1.6944	1.03284	0.943691	-0.063713	-1.00978	-1.17947	-0.329014	0.594504	0.377001	-0.041141	-0.40634	-0.126442	0.207864
0	0	0.003	0.561426	1.74552	AEG_V1.9938	0.831234	0.460838	-0.419507	-0.517048	-0.209392	0.631433	0.859591	0.896524	-0.055804	-0.910854	-1.1265	-0.440517
0	0	0	0.561212	3.08806	AEG_V1.494	0.722248	0.805874	-0.258532	-0.982636	-1.04789	-0.052255	0.684181	0.416868	0.091724	-0.21616	-0.099837	-0.063581
0	0	0.002	0.56033	3.34994	bAEG_V1.20695	0.926694	0.006362	-0.663836	-0.491055	0.296356	0.850657	0.834933	0.417287	-0.483513	-0.985144	-0.80872	0.099978
0	0	0.001	0.559902	6.97498	AEG_V1.6861	0.420747	0.573311	-0.299401	-0.818556	-0.804554	0.324894	0.847081	0.290714	-0.253723	-0.304473	0.019845	0.004114
0	0	0	0.559159	1.35044	bAEG_V1.20180	0.204148	-0.546015	-0.635501	-0.053934	0.749645	1.03544	0.45546	-0.012904	-0.94699	-0.617003	-0.085183	0.452842
0	0	0	0.558903	6.2495	bAEG_V1.14189	1.2451	0.662456	0.178768	-0.406224	-0.618191	-0.071779	0.377003	0.365957	-0.698927	-0.820922	-0.598663	0.385423
0	0	0	0.55866	3.06124	bAEG_V1.13899	1.01519	0.603004	-0.212632	-0.41045	0.030127	0.49707	0.740943	0.432428	-0.375413	-1.08873	-1.13991	-0.091626
0	0	0.003	0.558251	1.72325	bAEG_V1.2060	0.854286	0.08327	-0.290514	-0.223481	0.199963	0.179306	0.402138	-0.00351	-0.590055	-0.79767	-0.389867	0.576135
0	0	0	0.558197	2.0712	AEG_V1.578	0.103023	-0.543751	-0.58782	-0.137746	0.694157	0.971252	0.649037	-0.015659	-0.948304	-0.566867	-0.037355	0.420033
0	0	0.003	0.557675	5.07559	bAEG_V1.6410	0.990975	0.346502	-0.498456	-0.522775	0.201111	0.703993	0.864805	0.448749	-0.392395	-1.06128	-0.997218	-0.084012
0	0	0.003	0.557666	4.34921	bAEG_V1.1669	0.692582	-0.256589	-0.648936	-0.19108	0.589263	0.552927	0.407777	-0.04108	-0.511882	-0.724737	-0.34347	0.475225
0	0	0.005	0.557395	7.43467	bAEG_V1.10083	0.457188	-0.488465	-0.498255	-0.186	0.371886	0.858204	0.613043	0.159541	-0.829316	-0.496891	-0.236227	0.275294
0	0	0.008	0.557297	1.4269	AEG_V1.11023	1.34902	0.944292	0.166625	-0.550241	-0.49676	0.127336	0.50829	0.122292	-0.783758	-0.959549	-0.714467	0.286921
0	0	0.002	0.557282	1.05281	AEG_V1.2398	0.786602	0.753766	-0.084212	-0.242943	-0.290827	0.648172	0.759238	0.449787	-0.436555	-1.09103	-1.04489	-0.2071
0	0.095097	0.002	0.557272	3.35266	AEG_V1.15596	0.705102	0.21557	0.09308	-0.320351	-0.153085	0.354614	0.597551	0.162148	-0.919477	-0.676549	-0.415106	0.356504
0	0	0	0.557256	1.62101	AEG_V1.5190	0.696762	-0.025297	-0.252005	-0.146833	0.289433	0.680379	0.47426	-0.020881	-1.17405	-0.830419	-0.273123	0.58177
0	0	0.003	0.557157	1.73856	bAEG_V1.17129	1.15311	0.695727	0.200363	-0.592309	-0.593087	-0.074556	0.580377	0.171703	-0.80863	-0.887091	-0.351367	0.505759
0	0	0.002	0.557096	2.6706	bAEG_V1.6567	0.313796	0.352311	-0.265147	-0.948183	-0.702505	0.364033	1.01944	0.682706	0.100887	-0.356393	-0.319929	-0.241016
0	0	0.002	0.55694	6.35604	AEG_V1.11701	0.906957	0.83496	-0.348858	-1.06014	-1.04306	-0.109267	0.596223	0.474671	0.206962	-0.147938	-0.232627	-0.077883
0	0	0.003	0.556439	1.63891	bAEG_V1.18198	0.586073	0.170677	-0.755909	-0.347257	0.019568	0.740109	0.807799	0.484131	-0.299706	-0.683726	-0.690612	-0.031146
0	0	0.003	0.555957	3.94076	bAEG_V1.6502	1.35114	1.01883	0.317174	-0.337481	-0.42874	0.076255	0.589831	0.40328	-0.5735	-1.25144	-1.10414	-0.061207
0	0	0	0.555545	2.93341	bAEG_V1.4544	0.717719	0.569206	0.213645	-0.325979	-0.246412	0.406144	0.904274	0.698901	-0.305328	-1.08648	-1.18239	-0.363303
0	0	0.006	0.555002	2.86607	bAEG_V1.12334	0.989986	0.308038	-0.49908	-0.430676	0.200636	0.811064	0.90908	0.467943	-0.571746	-1.23305	-0.926016	-0.026177
0	0	0.002	0.554862	1.57577	bAEG_V1.2522	0.974898	0.680585	-0.289908	-0.441134	0.052538	0.5819	0.68866	0.273292	-0.322794	-1.18227	-0.96464	-0.051127
0	0	0.004	0.554256	6.33563	bAEG_V1.3541	0.460928	-0.318046	-0.579129	-0.139139	0.608119	0.428155	0.269532	-0.144639	-0.392692	-0.484924	-0.206391	0.498226
0	0	0.004	0.553643	2.63968	AEG_V1.10784	0.546363	0.410978	-0.233653	-0.699205	-0.161302	0.371747	0.890155	0.473541	0.284351	-0.571133	-0.847387	-0.464455
0	0	0	0.553564	1.25592	bAEG_V1.1113	0.921449	0.455994	0.000302	-0.406688	-0.216594	0.493885	0.595762	-0.025571	-1.19994	-0.949232	-0.30381	0.634442
0	0	0.001	0.553436	2.15524	AEG_V1.7114	0.895317	0.830969	-0.172379	-1.03867	-1.01115	-0.319265	0.649867	0.329264	0.19697	-0.313479	-0.080066	0.032619
0	0	0	0.552195	3.59233	AEG_V1.13255	1.01508	0.838513	-0.453848	-1.03689	-0.973107	-0.03528	0.509429	0.464414	0.189881	-0.163247	-0.281326	-0.07362
0	0.102334	0.005	0.551288	3.3583	AEG_V1.2722	0.337355	0.099621	-0.734339	-0.729332	-0.239509	0.568472	0.593196	-0.180704	-0.462907	-0.191819	0.568903	0.371064
0	0.096716	0.003	0.551054	14.1532	bAEG_V1.10769	0.798301	0.173403	0.186158	-0.254146	-0.132168	0.170841	0.861868	0.606581	-0.384236	-0.977993	-0.901875	-0.146734
0	0	0.001	0.550865	5.0251	AEG_V1.4493	1.09204	0.791521	0.080266	-0.370336	-0.169158	0.469341	0.829416	0.304217	-0.703788	-1.15781	-1.01479	-0.150921
0	0	0.004	0.550242	3.21926	AEG_V1.5497	0.871614	0.547364	-0.142175	-0.321269	-0.180705	0.591336	0.91898	0.722926	-0.358712	-1.06881	-1.23137	-0.349182
0	0	0.003	0.550187	1.04045	AEG_V1.1675	0.797452	0.40994	-0.189635	-0.305817	-0.083338	0.807077	0.952947	0.341117	-0.787074	-1.02784	-0.847393	-0.067442
0	0	0.002	0.548885	5.43551	AEG_V1.12297	0.352764	-0.555025	-0.744599	-0.141493	0.70682	0.907146	0.533677	0.008422	-0.702613	-0.559052	-0.260183	0.454136
0	0	0.001	0.548296	5.51379	bAEG_V1.9117	0.523271	-0.106713	0.127133	-0.391234	-0.300827	-0.026403	0.904499	0.756537	-0.322911	-0.822091	-0.491241	0.149981
0	0	0.002	0.547986	2.6274	AEG_V1.6795	0.868623	0.924097	-0.080184	-0.883022	-0.976248	-0.125763	0.633249	0.178235	-0.278333	-0.498338	0.003229	0.234455
0	0	0.001	0.54767	5.67875	AEG_V1.7781	1.1021	0.511407	0.268334	-0.412156	-0.211558	0.107024	0.641279	0.240082	-0.764063	-1.04541	-0.72313	0.286087
0	0	0.001	0.547606	2.55091	bAEG_V1.9160	1.09514	0.437494	-0.33677	-0.384956	0.126797	0.24584	0.473742	0.132597	-0.271865	-0.903008	-0.78123	0.166215
0	0	0.002	0.547233	1.42672	AEG_V1.17948	0.938392	0.318007	-0.03913	-0.419505	-0.060254	0.362529	0.473146	-0.125126	-1.04682	-0.703276	-0.253389	0.555432
0	0	0.002	0.547154	2.98952	AEG_V1.10123	0.74459	0.162733	-0.340342	-0.175846	0.20317	0.203807	0.447109	0.079647	-0.438418	-0.8188	-0.483854	0.416202
0	0	0.002	0.546756	1.50368	AEG_V1.5138	1.12264	0.7351	0.175239	-0.228177	-0.451627	-0.164937	0.394991	0.293178	-0.389179	-0.943618	-0.810358	0.266743
0	0	0.001	0.546748	1.42352	AEG_V1.11997	1.30298	0.988161	0.127713	-0.505888	-0.319451	0.015067	0.422425	0.094216	-0.258904	-0.953874	-0.941151	0.028701
0	0	0.004	0.545578	3.47004	bAEG_V1.5666	0.644625	0.289285	-0.409412	-0.452627	-0.040406	0.473916	0.962638	0.759265	-0.149267	-0.820563	-0.991868	-0.265585
0	0	0.001	0.545266	1.70823	AEG_V1.14321	1.05421	0.947468	-0.013892	-0.322884	-0.264599	0.461923	0.658445	0.569401	-0.202264	-1.13949	-1.29812	-0.450197
0	0	0.002	0.545141	15.082	bAEG_V1.8667	0.412791	-0.555824	-0.845342	-0.176114	0.747261	0.774463	0.509944	-0.010117	-0.501544	-0.618393	-0.186074	0.448948
0	0	0.007	0.545102	3.80785	AEG_V1.10180	0.530561	-0.308109	-0.738428	-0.299788	0.164581	0.37921	0.67679	0.465721	-0.299786	-0.588799	-0.349475	0.367522
0	0	0.007	0.544936	3.02416	AEG_V1.12410	0.771701	-0.062452	-0.737105	-0.422073	0.235926	0.714729	0.861587	0.488449	-0.377569	-0.834489	-0.720172	0.081467
0	0	0.003	0.543568	2.61048	bAEG_V1.11181	0.755472	-0.214907	-0.864939	-0.616753	0.182276	0.728446	0.704778	0.57839	-0.257302	-0.641194	-0.623751	0.269483
0	0	0.003	0.543185	2.42638	bAEG_V1.3362	0.832317	0.249599	-0.42362	-0.412479	0.130982	0.864446	0.976041	0.498676	-0.670025	-1.07193	-0.931364	-0.04264
0	0	0.004	0.542604	4.29946	bAEG_V1.9203	0.541833	-0.262788	-0.628929	-0.239044	0.461939	0.536676	0.567977	0.201179	-0.461777	-0.725085	-0.421401	0.429421
0	0	0.002	0.54256	1.91542	bAEG_V1.14744	0.65257	0.039207	-0.776753	-0.890483	-0.235896	0.718073	1.08557	0.879432	-0.024908	-0.605877	-0.785373	-0.055567
0	0	0.003	0.542206	2.10337	bAEG_V1.5581	1.01934	0.776962	-0.033614	-0.377773	-0.171084	0.546712	0.781805	0.656668	-0.304552	-1.16991	-1.34332	-0.381227
0	0	0.003	0.542037	2.0088	bAEG_V1.19117	0.971001	0.707137	-0.229839	-0.45047	-0.120927	0.55477	0.678682	0.692477	-0.091537	-1.06309	-1.24396	-0.404253
0	0	0.003	0.541947	6.84226	bAEG_V1.11675	0.637912	-0.370795	-0.628905	-0.133415	0.823622	0.64146	0.230458	-0.304444	-0.570817	-0.650312	-0.191267	0.516502
0	0.112051	0	0.541362	3.86938	AEG_V1.5364	0.546458	0.809045	-0.203612	-0.788354	-0.900504	-0.057746	0.678614	0.276305	0.059378	-0.273659	-0.026123	-0.119802
0	0	0.008	0.541029	4.97139	AEG_V1.17946	0.743036	-0.229869	-0.808199	-0.506428	0.357925	0.831971	0.887579	0.448932	-0.420539	-0.864077	-0.632652	0.192321
0	0	0.008	0.540591	2.83348	bAEG_V1.14528	1.2558	0.930847	0.285877	-0.676818	-1.01863	-0.435458	0.397243	0.420192	-0.430997	-0.698068	-0.434218	0.404235
0	0	0.003	0.540341	2.93782	AEG_V1.3426	0.537555	0.259807	0.132879	-0.31779	-0.25523	0.490336	0.810619	0.603008	-0.563119	-0.807803	-0.772254	-0.118007
0	0	0	0.539684	3.26025	bAEG_V1.14506	1.06158	0.608708	-0.035048	-0.385149	-0.04077	0.62346	0.807514	0.41125	-0.756842	-1.19723	-1.07163	-0.02584
0	0	0.002	0.539355	2.30626	AEG_V1.16607	0.534495	0.014764	-0.201974	-0.251029	0.00888	0.408403	0.255878	-0.329874	-1.13091	-0.348642	0.333194	0.706817
0	0	0	0.539283	3.53776	AEG_V1.2310	1.14675	0.238636	-0.40319	-0.341563	0.382771	0.557669	0.597702	-0.017441	-0.699869	-1.16099	-0.646426	0.345958
0	0	0.005	0.539025	3.20271	bAEG_V1.11985	0.578254	-0.322313	-0.861243	-0.279364	0.437414	0.712096	0.572416	0.133399	-0.342609	-0.569382	-0.365234	0.306568
0	0	0	0.538733	2.29966	bAEG_V1.1367	0.799985	0.283422	0.084977	-0.32303	-0.165447	0.342572	0.585666	0.085239	-0.987411	-0.739433	-0.381527	0.414986
0	0	0.002	0.538027	7.15387	AEG_V1.8930	0.749515	-0.124474	-0.633856	-0.448833	0.141315	0.636828	1.02948	0.70375	-0.368176	-1.01431	-0.746022	0.074778
0	0	0.001	0.537457	2.04388	bAEG_V1.3132	0.968614	0.389237	-0.344917	-0.260657	0.027052	0.591803	0.780066	0.427414	-0.466656	-0.997713	-0.999386	-0.114858
0	0	0.005	0.537162	2.91351	AEG_V1.4107	0.480395	-0.401964	-0.696202	-0.104893	0.507703	0.596774	0.6604	0.11447	-0.532504	-0.698031	-0.273714	0.347566
0	0	0.006	0.537093	1.52968	bAEG_V1.1176	0.595274	-0.19593	-0.374466	-0.101908	0.398526	0.645836	0.544483	0.112508	-0.937222	-0.772086	-0.399246	0.484231
0	0	0.002	0.536918	2.83491	bAEG_V1.7826	0.903905	0.207776	-0.665723	-0.472871	0.297395	0.889677	0.764223	0.327689	-0.489363	-0.971359	-0.858984	0.067635
0	0	0.004	0.536343	1.55877	bAEG_V1.20337	1.05854	0.479627	-0.261602	-0.73588	-0.652705	0.162981	0.474114	0.017079	-0.937968	-0.614256	0.15165	0.858423
0	0	0.001	0.534515	2.42159	bAEG_V1.15379	0.918813	0.567077	0.187243	-0.299187	-0.164816	0.291128	0.737451	0.297369	-0.77307	-1.03138	-0.853352	0.122728
0	0	0.002	0.534257	48.5409	bAEG_V1.4507	0.434342	0.524339	-0.149142	-0.732494	-0.655917	0.292577	0.755131	0.171661	-0.265747	-0.300968	0.040502	-0.114285
0	0	0.001	0.533564	2.55259	AEG_V1.553	0.823852	1.06188	0.257819	-0.641543	-0.918066	-0.245891	0.585202	0.13046	-0.304272	-0.664067	-0.160378	0.075001
0	0	0.002	0.532691	5.59843	AEG_V1.13238	0.369141	-0.288874	-0.697946	-0.00436	0.707723	0.670396	0.337591	-0.153232	-0.57608	-0.612258	-0.205301	0.4532
0	0	0.001	0.532622	4.62145	bAEG_V1.5615	1.16647	0.529854	-0.232324	-0.434398	0.111261	0.560198	0.784499	0.365362	-0.50159	-1.11378	-1.05423	-0.181327
0	0	0.001	0.532546	3.57576	AEG_V1.4418	1.05703	0.327354	-0.427805	-0.432536	0.310189	0.8743	0.785728	0.147961	-0.771252	-1.11205	-0.855789	0.096866
0	0	0.001	0.532506	0.97631	bAEG_V1.3579	0.739885	0.288009	-0.102529	-0.141161	-0.075805	0.441892	0.598446	0.240835	-1.04167	-0.99816	-0.47404	0.524299
0	0	0	0.532245	2.47683	AEG_V1.17089	0.614332	0.435558	0.013025	-0.281222	-0.107591	0.212364	0.852148	0.805274	0.01611	-1.19845	-1.09068	-0.27087
0	0	0.002	0.532063	5.88554	bAEG_V1.15210	0.531139	-0.068411	-0.709176	-0.341456	0.43689	0.482024	0.40344	-0.029894	-0.179505	-0.518603	-0.324388	0.317939
0	0	0.006	0.531941	6.24573	bAEG_V1.16306	1.10697	0.757688	0.530803	-0.442332	-0.736732	-0.35436	0.494542	0.340877	-0.511426	-0.860303	-0.573313	0.247583
0	0	0.007	0.531797	42.3323	AEG_V1.5149	0.55478	-0.322042	-0.6952	-0.116232	0.596336	0.511049	0.18228	0.014722	-0.490248	-0.63781	-0.212165	0.61453
0	0	0.003	0.531343	1.70855	AEG_V1.8558	0.906651	0.10081	-0.29801	-0.158887	0.183412	0.19379	0.455505	0.059758	-0.603959	-0.885044	-0.455377	0.501353
0	0	0.003	0.531304	5.72979	AEG_V1.1569	0.623444	-0.249764	-0.649001	-0.157668	0.61599	0.617676	0.514647	-0.020524	-0.555077	-0.779726	-0.367966	0.407969
0	0	0.003	0.531151	1.1062	AEG_V1.13592	1.05599	0.433526	-0.31522	-0.316852	0.19048	0.856941	0.504395	-0.068643	-1.14691	-1.04808	-0.544868	0.399235
0	0.097208	0.002	0.531114	18.6283	AEG_V1.17097	0.612532	0.584434	-0.408486	-0.905447	-0.876164	-0.047195	0.705991	0.438579	-0.075478	-0.259574	0.09255	0.138259
0	0	0.005	0.530627	51.1983	AEG_V1.673	0.757944	0.450317	-0.68592	-1.16279	-0.609543	0.290172	0.880353	0.295269	0.156408	-0.283568	-0.080066	-0.008573
0	0.122166	0.003	0.529673	3.18873	bAEG_V1.8042	0.640889	0.709759	-0.082183	-0.675239	-0.625935	-0.099396	0.612268	0.042205	-0.332165	-0.507315	0.150214	0.166898
0	0	0.006	0.529538	2.85256	AEG_V1.9372	1.02742	0.366478	-0.486829	-0.519938	0.236896	0.691215	0.807952	0.34338	-0.347897	-1.04636	-0.986141	-0.086182
0	0	0.002	0.529296	7.615	bAEG_V1.352	0.867981	0.531663	-0.515475	-0.991261	-0.958045	-0.075245	0.713979	0.427742	-0.122284	-0.288207	0.087752	0.3214
0	0	0.002	0.528746	3.92898	bAEG_V1.1697	0.781037	0.318946	-0.105249	-0.311639	0.035437	0.712605	0.797556	0.250807	-0.922586	-0.923937	-0.725919	0.092941
0	0	0	0.52863	9.88085	bAEG_V1.13279	1.00675	0.29842	0.076646	-0.31065	-0.023671	0.459396	0.785844	0.31592	-0.708992	-1.0562	-0.872829	0.029371
0	0	0.003	0.528573	4.74202	bAEG_V1.5132	0.869771	0.838015	-0.206613	-0.93157	-1.10986	-0.323512	0.610345	0.410682	0.08663	-0.305876	-0.038342	0.100329
0	0.105325	0.003	0.52838	2.91758	AEG_V1.12267	0.626189	0.571418	-0.236594	-0.825826	-0.857551	-0.114091	0.753058	0.276054	-0.166314	-0.375433	0.169087	0.180003
0	0	0.002	0.528206	4.33655	bAEG_V1.13201	0.852203	0.088803	-0.625769	-0.473423	0.320174	0.763535	0.821401	0.388052	-0.42521	-0.931661	-0.842082	0.063976
0	0	0.002	0.52809	2.04309	bAEG_V1.7492	0.724529	0.270337	-0.27126	-0.43294	-0.004284	0.697258	0.862222	0.614102	-0.348713	-0.947846	-1.02209	-0.141311
0	0	0.001	0.52765	2.31563	AEG_V1.11564	1.18325	0.429679	-0.467149	-0.39289	0.219802	0.595351	0.624901	0.242663	-0.444503	-1.19137	-0.879768	0.080032
0	0	0.005	0.527547	1.77649	AEG_V1.12312	1.07526	0.808566	0.154402	-0.749515	-1.11007	-0.382424	0.508375	0.346035	-0.324789	-0.491366	-0.21367	0.3792
0	0	0.005	0.527282	31.7546	AEG_V1.3278	0.504229	-0.569608	-0.710567	-0.155773	0.655423	0.383457	0.193355	-0.108714	-0.278906	-0.435898	-0.045916	0.568916
0	0	0.004	0.526793	217.236	AEG_V1.18152	0.382973	-0.523655	-0.641814	-0.117421	0.744412	0.523873	0.395595	-0.152083	-0.350774	-0.580082	-0.121712	0.440688
0	0	0.002	0.526461	1.34701	AEG_V1.1113	0.641652	0.014847	-0.249815	-0.168716	0.326264	0.76203	0.691936	-0.005759	-1.1577	-0.929064	-0.346833	0.421158
0	0	0.002	0.526166	3.95262	bAEG_V1.16397	1.00703	0.274976	-0.516799	-0.426912	0.265684	0.778403	0.82431	0.4194	-0.543255	-1.13804	-0.957188	0.012392
0	0	0.001	0.526086	3.15853	AEG_V1.782	1.24055	0.84056	-0.019965	-0.372471	-0.092934	0.154677	0.473419	0.451554	-0.207192	-1.17447	-1.20544	-0.088284
0	0	0.003	0.525764	1.92442	AEG_V1.8676	0.199875	-0.455405	-0.776557	-0.110884	0.683932	1.18174	0.486913	0.04607	-0.838771	-0.588771	-0.240084	0.411942
0	0	0.002	0.525615	4.11271	bAEG_V1.18675	0.614864	0.133622	-0.306315	-0.612991	-0.07454	0.45759	0.865564	0.567613	0.082985	-0.579767	-0.868244	-0.280381
0	0	0.001	0.525406	1.24248	bAEG_V1.2387	0.704466	-0.00833	-0.203245	-0.277222	0.224289	0.754312	0.918893	0.205138	-0.979741	-1.00971	-0.559923	0.231073
0	0	0.001	0.525362	2.8985	AEG_V1.7952	0.175516	-0.273816	-0.238316	-0.056563	0.432225	0.811012	0.417739	-0.119947	-1.10563	-0.447836	-0.060258	0.465876
0	0.093961	0.003	0.525219	8.70826	bAEG_V1.2250	1.13018	0.584215	0.287112	-0.16458	-0.2715	-0.06938	0.545525	0.420808	-0.414629	-1.03353	-0.995197	-0.019027
0	0	0.008	0.525008	2.61567	AEG_V1.6944	0.955505	0.890117	-0.01847	-0.79939	-1.01252	-0.27623	0.570807	0.218185	-0.227945	-0.508978	-0.004439	0.213361
0	0	0	0.524843	3.12326	bAEG_V1.17071	1.3122	0.831855	-0.180911	-0.328668	-0.112311	0.461338	0.556958	0.326561	-0.572632	-1.16437	-1.1065	-0.023517
0	0	0.004	0.524792	5.49087	AEG_V1.7758	0.833402	-0.02301	-0.747556	-0.415862	0.320228	0.738808	0.751637	0.4677	-0.402712	-0.920599	-0.75428	0.152245
0	0	0.001	0.524578	1.73546	bAEG_V1.17468	0.40449	0.471345	-0.437495	-0.777513	-0.609946	0.546865	0.654131	0.201216	-0.187081	-0.234511	-0.02264	-0.00886
0	0.107418	0.002	0.523549	97.1841	bAEG_V1.3498	0.631773	0.678121	-0.331462	-0.826032	-0.924046	0.16913	0.562039	0.341834	-0.206188	-0.165482	0.007262	0.063049
0	0	0.001	0.523281	1.20763	AEG_V1.8218	0.903217	0.363635	-0.303231	-0.307666	0.091574	0.879598	0.868971	0.30925	-0.829376	-1.10633	-0.910068	0.040424
0	0	0.005	0.523066	1.64244	bAEG_V1.20697	0.44608	-0.072163	-0.358802	-0.326061	0.228695	0.846149	0.439426	0.218841	-0.737493	-0.395736	-0.503908	0.214971
0	0	0.009	0.522822	6.19675	bAEG_V1.8439	0.753924	-0.239808	-0.820222	-0.519753	0.334644	0.749812	0.87997	0.486067	-0.345161	-0.814189	-0.623482	0.158198
0	0	0.005	0.522632	2.66182	bAEG_V1.13602	0.877416	0.283522	-0.289898	-0.35435	0.166203	0.68523	0.829068	0.45723	-0.689284	-1.04043	-0.917524	-0.007188
0	0	0.003	0.522167	0.884218	bAEG_V1.7683	0.580436	0.23727	-0.268433	-0.116691	0.18666	0.890579	0.318871	-0.045074	-1.10191	-0.837602	-0.413045	0.568938
0	0	0	0.522139	1.62033	AEG_V1.4967	1.24181	0.526003	-0.118145	-0.284096	-0.111608	0.113906	0.440839	0.217715	-0.5947	-1.10183	-0.763521	0.433629
0	0	0.001	0.521421	3.246	bAEG_V1.7963	0.829035	0.547303	0.088184	-0.331843	-0.094704	0.451572	0.858802	0.568366	-0.367516	-1.12695	-1.14863	-0.27362
0	0	0.002	0.52109	10.9271	bAEG_V1.2413	0.676648	0.737408	-0.173429	-0.979267	-0.995341	-0.110091	0.757243	0.292611	-0.033129	-0.305726	0.044967	0.088105
0	0	0.005	0.520826	1.98047	bAEG_V1.7149	0.682832	0.255293	-0.617911	-0.564905	-0.049446	0.943535	1.00107	0.768139	-0.317823	-0.94927	-0.959103	-0.19241
0	0.113948	0.006	0.52062	33.0379	AEG_V1.7326	0.746034	0.072709	0.262778	-0.282771	-0.130845	0.149279	0.781305	0.613816	-0.351522	-0.944768	-0.829997	-0.086019
0	0.158606	0.005	0.520618	5.39882	bAEG_V1.8404	0.367426	-0.429392	-0.227309	-0.330124	-0.060142	0.28181	0.363507	0.149376	-0.592802	-0.023128	0.07648	0.424299
0	0	0.002	0.520396	2.77074	bAEG_V1.10962	1.0446	0.893769	0.334254	-0.815645	-1.08418	-0.335702	0.495111	0.332621	-0.405793	-0.557997	-0.263109	0.362068
0	0	0.005	0.51998	8.43149	AEG_V1.12171	1.02214	0.541085	0.143436	-0.327987	-0.182811	0.475053	0.644012	0.317922	-0.901264	-1.04603	-0.819003	0.133443
0	0	0	0.519869	2.15604	AEG_V1.11561	0.625279	-0.241132	-0.502492	-0.298834	0.001477	0.065635	0.195487	-0.092308	-0.581428	-0.371551	0.197919	1.00195
0	0.106531	0.001	0.519813	5.21837	bAEG_V1.8397	0.76078	0.819413	-0.13274	-0.862354	-0.921968	-0.227744	0.585285	0.249024	0.019394	-0.315334	0.034675	-0.008431
0	0	0.005	0.519715	1.72874	bAEG_V1.10505	0.59457	0.40187	-0.367955	-0.832085	-0.793163	0.307559	0.571637	0.146809	-0.437885	-0.293071	0.225163	0.476551
0	0	0.006	0.519522	1.02286	AEG_V1.18136	0.243035	-0.596305	-0.597282	0.052691	0.492227	0.680453	0.446274	0.177228	-0.79043	-0.68048	-0.10275	0.67534
0	0	0.003	0.519489	4.69238	bAEG_V1.13380	0.872516	0.387914	0.105203	-0.318371	-0.039086	0.398021	0.800781	0.501334	-0.474813	-1.08992	-1.02511	-0.118465
0	0	0.004	0.517776	3.88084	AEG_V1.9313	1.03362	0.489679	-0.394601	-0.707423	-0.04083	0.135285	0.379569	0.169309	0.202158	-0.493651	-0.719192	-0.053925
0	0.122953	0.005	0.51774	3.26602	AEG_V1.17708	0.865933	0.329002	0.231213	-0.441131	-0.514136	0.073424	0.416363	0.240548	-0.745239	-0.528825	-0.342375	0.415225
0	0	0.002	0.516542	2.38905	AEG_V1.14605	1.03216	0.412418	-0.429947	-0.409831	0.093487	0.740071	0.823659	0.494992	-0.401461	-1.10888	-1.09807	-0.148594
0	0	0.004	0.515609	8.71921	AEG_V1.4123	1.22592	0.700516	0.316325	-0.379297	-0.131458	0.098953	0.643717	0.359528	-0.558192	-1.21555	-1.02613	-0.034334
0	0	0	0.51525	2.8937	bAEG_V1.11890	0.749244	0.776244	-0.178047	-0.967733	-1.05522	-0.120758	0.699715	0.315305	-0.114064	-0.341561	0.061299	0.175577
0	0	0.003	0.515222	2.066	AEG_V1.5753	0.738142	0.390709	0.003628	-0.372491	-0.102433	0.535088	0.866789	0.690958	-0.35485	-0.983971	-1.12783	-0.283741
0	0	0.004	0.515184	5.77555	AEG_V1.314	0.524283	-0.167735	-0.434666	-0.105108	0.598845	0.448315	0.33172	-0.217583	-0.561271	-0.669204	-0.26531	0.517714
0	0	0.006	0.515175	1.21334	AEG_V1.2648	0.90553	0.285514	-0.413604	-0.25307	0.219548	0.632835	0.777683	0.320958	-0.61392	-1.07107	-0.874277	0.083874
0	0.165252	0.006	0.514187	17.3738	AEG_V1.16416	0.807221	-0.014698	0.222945	-0.456399	-0.375944	-0.294503	0.54294	0.245789	-0.363677	-0.564087	-0.163526	0.41394
0	0	0.007	0.513766	46.9943	bAEG_V1.11072	0.655993	-0.349763	-0.624827	-0.085811	0.740928	0.539013	0.175525	-0.292343	-0.486401	-0.617982	-0.173683	0.519351
0	0	0.005	0.513134	3.53811	bAEG_V1.20227	0.651345	-0.263544	-0.544407	-0.132521	0.342094	0.235078	0.4191	0.177013	-0.408477	-0.662939	-0.308496	0.495754
0	0.234799	0.02	0.513019	0.793047	AEG_V1.7285	-0.10246	-0.042371	-0.407015	-0.220961	0.07606	0.815919	0.100719	0.177441	-0.260855	-0.151524	-0.208617	0.223662
0	0	0.001	0.512801	13.2837	bAEG_V1.3289	1.04885	0.266825	-0.267572	-0.259594	0.271546	0.618665	0.655517	0.080852	-0.905457	-1.1923	-0.722006	0.404676
0	0	0	0.51252	1.16378	bAEG_V1.2766	0.759558	0.491146	-0.26878	-0.286405	0.078358	1.02334	0.571004	-0.042541	-1.04137	-1.01343	-0.582202	0.311321
0	0	0.001	0.512232	12.22	AEG_V1.19074	0.523599	0.536146	-0.295635	-1.06415	-1.04575	-0.060921	0.939301	0.620037	0.164288	-0.225911	-0.062228	-0.028772
0	0	0.008	0.512189	1.64454	AEG_V1.19236	0.737807	0.503744	-0.30143	-0.707416	-0.132394	0.657159	1.03291	0.57335	0.055946	-0.789768	-1.06228	-0.567628
0	0	0.003	0.512069	2.02107	AEG_V1.7450	0.93082	0.848247	0.259397	-0.531752	-0.823756	-0.101482	0.573938	0.136558	-0.657143	-0.647256	-0.271249	0.283678
0	0	0.009	0.511502	4.02851	AEG_V1.4427	0.441614	-0.335355	-0.874847	-0.561435	0.179503	0.535194	0.75846	0.331597	-0.119163	-0.439217	-0.268561	0.352211
0	0.122206	0.003	0.511401	3.11258	bAEG_V1.15906	0.573318	0.736943	-0.097194	-0.667268	-0.811976	-0.096768	0.635047	0.18091	-0.288295	-0.457967	0.132847	0.160405
0	0	0.002	0.51096	2.72114	AEG_V1.7496	1.02793	0.560307	-0.167417	-0.273751	-0.008084	0.319197	0.596157	0.439872	-0.23358	-1.03349	-1.13605	-0.0911
0	0	0.002	0.510669	1.82556	bAEG_V1.17473	0.129319	-0.011846	-0.616283	-0.425312	0.072892	1.09339	0.638694	0.179244	-0.468117	-0.502875	-0.212637	0.123527
0	0	0.007	0.510455	1.39289	bAEG_V1.7302	0.255724	0.420531	-0.15271	-0.410629	-0.18407	0.865547	0.746371	0.423872	-0.462864	-0.820186	-0.602862	-0.078723
0	0	0.01	0.510402	1.55468	AEG_V1.13679	0.5904	0.132455	-0.55423	-0.372649	0.128037	0.948374	0.815073	0.617157	-0.613329	-0.920556	-0.832238	0.061506
0	0	0.003	0.510295	2.78997	bAEG_V1.11206	0.986468	0.201287	-0.32093	-0.248281	0.29316	0.296657	0.409486	-0.165104	-0.606321	-0.9727	-0.408889	0.535168
0	0	0.004	0.510251	6.75948	AEG_V1.16082	0.6752	-0.225383	-0.713644	-0.153669	0.614516	0.556958	0.121557	-0.155495	-0.454055	-0.562354	-0.254744	0.551114
0	0	0.01	0.509668	9.99438	AEG_V1.1333	0.516204	-0.515334	-0.73905	-0.104193	0.836591	0.751134	0.474672	-0.132846	-0.56494	-0.703924	-0.218461	0.400149
0	0	0.008	0.509442	2.09143	bAEG_V1.21198	0.763801	0.361685	-0.436572	-0.507227	0.037507	1.02839	0.852819	0.504543	-0.551398	-0.948394	-0.94656	-0.158596
0	0	0.004	0.509194	2.7053	AEG_V1.6062	1.02048	0.250543	-0.404512	-0.29444	0.30442	0.478102	0.567525	0.179256	-0.54731	-1.04526	-0.781552	0.272748
0	0	0.002	0.509151	3.47368	bAEG_V1.5252	1.07317	0.753756	-0.043086	-0.298697	-0.096642	0.469188	0.827746	0.622699	-0.370011	-1.25631	-1.31315	-0.368662
0	0	0.001	0.508687	2.16734	AEG_V1.8108	0.207418	-0.495681	-0.488763	-0.070499	0.723136	1.08499	0.626766	-0.088548	-1.11106	-0.71651	-0.148343	0.477097
0	0	0.004	0.508509	4.03857	AEG_V1.21194	0.594619	0.164719	-0.019681	-0.394216	-0.192865	0.414725	0.925932	0.832792	-0.160217	-0.778803	-1.02362	-0.363385
0	0	0.004	0.508024	3.01541	AEG_V1.16205	0.847336	0.332926	-0.09543	-0.361674	0.030662	0.661819	0.800416	0.427791	-0.597882	-0.99377	-0.949933	-0.10226
0	0	0.002	0.507842	2.86892	AEG_V1.8128	1.17033	0.906024	0.338084	-0.611839	-0.94359	-0.353665	0.459292	0.253446	-0.499628	-0.690024	-0.407976	0.379543
0	0	0.006	0.50784	12.409	bAEG_V1.15442	0.4067	-0.618585	-0.828498	-0.217027	0.720115	0.717084	0.407691	0.018111	-0.395774	-0.503643	-0.187664	0.481489
0	0	0.002	0.507699	1.09368	bAEG_V1.8683	1.29337	0.971485	0.069123	-0.445996	-0.195061	0.527827	0.709046	0.156625	-0.746411	-1.23729	-1.02527	-0.077443
0	0	0.004	0.507697	2.71219	AEG_V1.4853	0.260217	-0.323673	-0.414739	0.010451	0.633853	1.04608	0.39424	-0.15493	-1.13617	-0.606278	-0.213091	0.504038
0	0	0.003	0.506813	2.17249	bAEG_V1.17472	0.439005	0.467939	-0.150747	-0.755472	-0.806413	0.120731	0.651031	0.288287	-0.108473	-0.199069	0.031081	0.0221
0	0	0.005	0.505549	2.99446	AEG_V1.9408	0.688056	0.034398	-0.353163	-0.257981	0.312194	0.943376	0.753792	0.121063	-0.994247	-0.85608	-0.591644	0.200235
0	0.114618	0.001	0.505243	23.6994	AEG_V1.9709	0.928605	0.340185	0.30854	-0.154855	-0.30162	0.058991	0.553601	0.617911	-0.521164	-0.991916	-0.843173	0.004894
0	0	0.005	0.505133	2.33978	AEG_V1.13987	0.656891	-0.139454	-0.767543	-0.182271	0.517085	0.774907	0.479144	0.127942	-0.543907	-0.784388	-0.501904	0.363498
0	0	0.002	0.505045	4.16533	AEG_V1.10342	0.727119	-0.117466	-0.549495	-0.178437	0.503653	0.313758	0.096099	-0.273984	-0.456815	-0.535018	-0.164173	0.634759
0	0	0.001	0.504924	6.55325	(+)E1A_r60_a20	1.04361	0.651724	0.011859	-0.224516	-0.07701	0.176814	0.701659	0.668912	-0.088045	-1.1421	-1.3212	-0.401711
0	0	0.005	0.504667	2.08644	AEG_V1.9796	0.534439	0.33227	-0.124541	-0.494158	-0.12664	0.781405	1.01042	0.627229	-0.401436	-0.959063	-0.916725	-0.263198
0	0	0.002	0.504659	5.57254	AEG_V1.15522	1.27219	0.629549	0.307377	-0.340142	-0.336771	0.043826	0.538882	0.260256	-0.717536	-1.06949	-0.792793	0.204645
0	0	0.007	0.504613	5.35598	AEG_V1.13113	0.593576	-0.321345	-0.643914	-0.02239	0.871532	0.649531	0.228211	-0.375906	-0.599133	-0.722125	-0.134351	0.476314
0	0.111412	0.002	0.503471	3.64545	bAEG_V1.7805	0.571199	0.640271	-0.408134	-0.933545	-0.957332	0.110559	0.769668	0.435696	0.086033	-0.201232	-0.030469	-0.082712
0	0.121756	0.003	0.503418	7.6594	bAEG_V1.2459	0.7193	0.846604	-0.338711	-0.733008	-0.704758	0.262339	0.516471	0.105812	-0.068923	-0.196868	-0.204081	-0.204179
0	0	0.013	0.503056	1.72804	AEG_V1.4616	0.332165	-0.385291	-0.641074	-0.409545	0.32019	1.02794	0.983496	0.36272	-0.752272	-0.689948	-0.440375	0.291994
0	0	0.005	0.503054	1.26436	AEG_V1.13422	0.793088	0.982026	0.111068	-0.2373	-0.408774	0.618416	0.604035	0.38393	-0.550249	-1.03113	-1.02075	-0.244364
0	0	0.001	0.502705	1.12833	AEG_V1.8380	0.690821	-0.002795	-0.140934	-0.149242	0.200255	0.623801	0.478107	0.014082	-1.11647	-0.772442	-0.379597	0.554413
0	0	0.003	0.501974	1.89345	bAEG_V1.4370	0.901631	0.311795	-0.303595	-0.421936	0.241674	0.874172	0.928154	0.298702	-0.787678	-1.13004	-0.921143	0.008263
0	0	0.002	0.501919	0.960318	bAEG_V1.9777	0.590706	0.011902	-0.42349	-0.186961	0.543175	1.01729	0.620216	-0.13295	-1.1434	-0.870665	-0.350826	0.325004
0	0	0.001	0.501691	2.30783	bAEG_V1.6214	0.853863	0.300176	-0.565968	-0.402511	0.137559	0.89158	0.831927	0.512356	-0.463918	-1.02207	-1.00996	-0.063027
0	0	0.007	0.501273	2.22664	bAEG_V1.5318	0.901389	0.736436	0.078447	-0.21408	-0.23127	0.466675	0.877587	0.550667	-0.358349	-1.09515	-1.22276	-0.489592
0	0	0.006	0.501154	2.74897	AEG_V1.9238	0.299415	-0.448885	-0.560143	-0.303556	0.500605	1.13462	0.834702	0.181278	-0.957506	-0.709455	-0.316446	0.345371
0	0	0.002	0.501	2.05586	(+)E1A_r60_a20	0.649729	0.061182	-0.234412	-0.216055	0.268077	0.692223	0.798712	0.196091	-0.97131	-0.952805	-0.54332	0.251889
0	0	0.001	0.500754	0.967483	bAEG_V1.5927	0.86644	0.824642	0.016831	-0.132045	-0.201709	0.299207	0.698024	0.372648	-0.411989	-1.29877	-0.971336	-0.061939
0	0	0.001	0.500379	1.53701	AEG_V1.3488	0.928302	0.206021	-0.261772	-0.25896	0.274008	0.61097	0.631013	0.180996	-0.838035	-1.01627	-0.76556	0.309287
0	0	0.008	0.500073	10.959	bAEG_V1.19403	0.441333	-0.545582	-0.662244	-0.045888	0.852582	0.656668	0.356168	-0.163406	-0.537682	-0.674077	-0.163544	0.485671
0	0	0.005	0.499792	27.9162	bAEG_V1.8827	0.366622	-0.496703	-0.597514	0.003454	0.821362	0.62392	0.359849	-0.177736	-0.605732	-0.622748	-0.1731	0.498326
0	0	0.007	0.499715	4.86032	bAEG_V1.17317	0.79686	-0.213265	-0.560342	-0.073111	0.689415	0.462979	0.27394	-0.271622	-0.625776	-0.853955	-0.176161	0.551038
0	0	0.005	0.499675	2.02975	bAEG_V1.514	0.720585	-0.110231	-0.404396	-0.270531	0.414856	0.104124	0.261398	-0.139209	-0.278862	-0.644015	-0.196313	0.542594
0	0	0.006	0.499267	2.3854	AEG_V1.17094	0.806064	0.042843	-0.467513	-0.341763	0.258388	0.659272	0.782892	0.412821	-0.4482	-0.952371	-0.874521	0.122088
0	0	0.006	0.498756	3.06093	AEG_V1.11191	1.05241	0.537985	-0.271649	-0.439132	0.164733	0.78336	0.803981	0.344154	-0.68558	-1.16539	-1.04995	-0.074918
0	0	0.001	0.498594	3.52298	bAEG_V1.7193	0.683134	0.729648	-0.293063	-1.04727	-1.07405	-0.08501	0.733614	0.438882	-0.040181	-0.228164	0.0214	0.161065
0	0	0	0.498306	1.96228	AEG_V1.2896	1.02272	0.493851	-0.175358	-0.297994	0.042829	0.796213	0.786144	0.165276	-0.901986	-1.09891	-0.867455	0.034671
0	0.116069	0.013	0.498136	40.3939	bAEG_V1.10795	0.667288	0.535675	0.326432	-0.377762	-0.219067	0.23159	0.541957	-0.008189	-0.181746	-0.543789	-0.601405	-0.370985
0	0.109602	0.001	0.497976	1.91576	bAEG_V1.21389	0.637348	-0.233257	-0.333848	-0.069559	0.14495	0.115027	0.236537	-0.104953	-0.724822	-0.548279	0.024128	0.856727
0	0.097644	0.011	0.49784	2.74339	bAEG_V1.1402	0.861007	0.01837	-0.508882	-0.218251	0.499348	0.297267	0.210715	-0.43	-0.432447	-0.654679	-0.125669	0.483221
0	0	0.006	0.497522	3.73871	bAEG_V1.1282	1.21708	0.790128	0.291197	-0.586837	-0.646654	-0.066769	0.508577	0.127635	-0.797737	-0.858661	-0.455895	0.477931
0	0.094446	0.005	0.496403	1.92442	AEG_V1.11185	0.203062	-0.450317	-0.270179	-0.115878	0.440625	0.794753	0.708777	-0.006595	-1.08426	-0.625399	-0.054213	0.459618
0	0.101356	0.004	0.496091	4.65397	AEG_V1.11195	1.09416	0.155971	-0.007972	-0.225685	0.07672	0.365284	0.660854	0.128016	-0.91597	-1.13126	-0.534898	0.334787
0	0	0.001	0.495993	1.9533	AEG_V1.17470	0.531366	0.723199	-0.054707	-0.828774	-0.951804	0.090626	0.576058	0.247377	-0.116399	-0.239268	-0.020543	0.042869
0	0	0.001	0.495517	9.53494	AEG_V1.16032	1.23889	0.587629	0.187359	-0.284608	-0.131487	0.142706	0.597204	0.35071	-0.644898	-1.15054	-0.981059	0.08809
0	0.104137	0.003	0.495177	3.54758	bAEG_V1.8242	0.486308	0.04393	-0.099277	-0.176861	0.135105	0.558256	0.470673	0.073164	-0.966317	-0.536114	-0.297179	0.308312
0	0	0.004	0.495146	3.50116	AEG_V1.18384	0.715551	0.117634	-0.659328	-0.6148	-0.08549	0.737421	1.0616	0.933545	-0.139831	-0.857956	-0.970883	-0.237461
0	0.115379	0.007	0.494948	25.5118	AEG_V1.6585	1.04205	0.38886	0.404509	-0.316293	-0.308827	-0.160084	0.495164	0.375456	-0.561643	-0.914649	-0.6309	0.18636
0	0	0.001	0.494614	1.36931	bAEG_V1.5251	0.953994	0.252956	-0.218118	-0.321605	0.293283	0.598688	0.68051	0.235146	-0.807129	-1.14575	-0.823093	0.301119
0	0	0.002	0.493191	1.57944	AEG_V1.5623	1.32869	1.02301	0.16039	-0.715599	-1.11086	-0.391624	0.392124	0.293772	-0.383185	-0.669808	-0.310914	0.383995
0	0	0.005	0.492863	1.54149	AEG_V1.20708	0.290023	-0.417914	-0.272561	-0.087354	0.578001	0.842227	0.590446	-0.146902	-1.07592	-0.584936	-0.050282	0.33517
0	0.160633	0.008	0.492363	143.956	bAEG_V1.17017	0.640232	-0.297121	-0.050066	-0.208878	0.11549	0.369243	0.772979	0.277598	-0.689869	-0.78443	-0.347828	0.202649
0	0.10518	0.009	0.491773	2.40654	bAEG_V1.5220	0.73393	-0.020718	-0.400724	-0.118628	0.261149	0.272934	0.276838	0.049744	-0.50086	-0.651558	-0.433995	0.531887
0	0.133982	0.004	0.491533	16.2784	bAEG_V1.8652	0.864895	0.227409	0.284137	-0.252092	-0.274693	0.057758	0.509614	0.454554	-0.66208	-0.805557	-0.64935	0.245404
0	0.118526	0.003	0.491531	6.54466	bAEG_V1.12457	0.513882	0.505542	-0.536092	-0.866518	-0.815887	0.134497	0.685739	0.37577	-0.192445	-0.299733	0.219874	0.275371
0	0.093782	0.004	0.490849	8.77087	AEG_V1.16273	1.16169	0.603342	-0.125141	-0.324816	0.024836	0.502674	0.79139	0.497809	-0.45867	-1.21168	-1.18612	-0.275312
0	0	0.002	0.490694	5.18432	bAEG_V1.1982	1.03343	0.2815	-0.499401	-0.374016	0.258479	0.808361	0.79787	0.396488	-0.549497	-1.17306	-0.978485	-0.001674
0	0	0.003	0.490624	4.26523	AEG_V1.8156	0.620044	-0.158013	-0.852817	-0.350983	0.506135	0.747102	0.499305	0.207779	-0.362151	-0.6785	-0.492772	0.314869
0	0	0.001	0.490071	2.33419	bAEG_V1.7655	1.19553	0.806411	-0.019836	-0.431817	-0.052401	0.399863	0.592584	0.316083	-0.189826	-1.12326	-1.19347	-0.299862
0	0	0.005	0.489966	7.34251	AEG_V1.21233	0.832274	-0.008875	-0.381877	-0.300272	0.401254	0.92922	0.780694	0.130793	-0.923629	-0.967381	-0.668442	0.176239
0	0.102874	0	0.489854	2.06173	bAEG_V1.11781	1.16162	0.340567	-0.407399	-0.277526	0.19696	0.231316	0.377038	-0.143527	-0.444651	-0.973504	-0.43283	0.371937
0	0	0.005	0.489755	2.63997	bAEG_V1.17333	0.392124	-0.239663	-0.224403	-0.068559	0.529065	0.961897	0.257199	-0.271602	-1.16423	-0.51229	-0.153703	0.494169
0	0	0.004	0.489603	14.0787	bAEG_V1.11372	0.880642	0.148944	-0.258609	-0.349738	0.230413	0.797012	0.955267	0.296873	-0.746973	-1.09566	-0.870406	0.012233
0	0	0.009	0.489259	6.10383	bAEG_V1.6133	0.796028	0.428002	0.190914	-0.33643	-0.099012	0.478943	0.825695	0.329426	-0.769808	-0.947229	-0.840242	-0.056286
0	0.096014	0.005	0.489201	5.41048	bAEG_V1.6475	0.872785	0.528292	0.06055	-0.072774	-0.191244	0.272629	0.748108	0.695981	-0.327087	-1.06035	-1.21685	-0.310032
0	0.151276	0.001	0.489072	23.8534	AEG_V1.1529	0.882527	0.036332	0.253682	-0.275521	-0.05873	-0.081773	0.586685	0.399826	-0.442213	-0.887845	-0.591796	0.178826
0	0	0.007	0.488764	5.87941	AEG_V1.6471	0.172973	-0.532887	-0.91993	-0.354571	0.59488	0.773687	0.621825	0.162173	-0.355231	-0.481771	-0.128308	0.44716
0	0	0.001	0.488607	3.32683	AEG_V1.7149	0.566144	0.571331	-0.398868	-1.04145	-1.03647	0.018414	0.824361	0.573986	0.007965	-0.210592	0.027288	0.097889
0	0.100403	0.004	0.488032	52.3058	bAEG_V1.20783	0.941788	0.165407	0.201744	-0.34407	0.018089	0.319096	0.610308	-0.024582	-0.767961	-0.863077	-0.530147	0.273405
0	0.101278	0.007	0.487931	3.91698	bAEG_V1.3268	0.83235	-0.016982	-0.330678	-0.39695	0.142285	0.756436	0.863647	0.5661	-0.558697	-0.943942	-0.898447	-0.015122
0	0.113852	0.003	0.487412	51.2168	AEG_V1.12992	0.579431	0.487795	-0.633095	-0.998791	-0.826591	0.206417	0.88343	0.516806	0.125512	-0.195172	-0.076611	-0.069131
0	0	0.006	0.487232	11.84	bAEG_V1.7966	1.02594	0.440024	-0.00411	-0.334861	0.061447	0.616096	0.804435	0.251313	-0.8666	-1.13761	-0.91383	0.057753
0	0	0.004	0.48709	1.88113	bAEG_V1.15363	0.849894	0.238153	-0.277644	-0.24244	0.104383	0.757384	0.885455	0.394262	-0.72317	-1.05361	-0.924077	-0.008593
0	0	0.005	0.486976	3.98605	AEG_V1.21389	0.834751	0.545755	0.310018	-0.24478	-0.207242	0.338203	0.707832	0.48052	-0.564278	-1.01992	-1.03983	-0.141032
0	0.139829	0.008	0.486955	8.62968	AEG_V1.11652	0.671499	-0.350584	-0.022619	-0.309994	-0.015576	0.011231	0.634025	0.392215	-0.401439	-0.691205	-0.327647	0.410095
0	0	0.006	0.486382	4.52562	bAEG_V1.7662	0.556786	-0.327146	-0.771458	-0.288262	0.511815	0.76773	0.679178	0.226781	-0.461215	-0.718423	-0.486761	0.310975
0	0	0.001	0.48564	1.59606	AEG_V1.20697	1.15019	0.53557	-0.248815	-0.303725	0.11079	0.360713	0.649645	0.273829	-0.268281	-1.18697	-0.983105	-0.08984
0	0.095474	0.001	0.48563	21.9225	bAEG_V1.11186	0.361246	0.434665	-0.295187	-0.924896	-0.908967	0.18412	0.974562	0.552862	-0.041074	-0.229787	-0.034504	-0.073042
0	0.136107	0.006	0.48541	17.1848	AEG_V1.11560	0.528716	0.111271	0.305773	-0.421603	-0.277787	0.299796	0.718943	0.255013	-0.819112	-0.706839	-0.363509	0.369339
0	0	0.005	0.484543	5.04197	AEG_V1.7201	0.695162	-0.232501	-0.771657	-0.353029	0.576567	0.765352	0.627164	0.077963	-0.378666	-0.744076	-0.496476	0.234195
0	0	0.006	0.484477	5.10712	DCP_20_0	1.05912	0.458313	-0.522985	-0.429277	0.118653	0.467724	0.535179	0.387722	-0.121681	-0.873517	-0.995027	-0.084219
0	0	0.001	0.4844	4.23943	AEG_V1.14535	0.744507	0.052005	-0.479962	-0.410246	0.302771	0.905352	0.842136	0.262532	-0.563825	-0.901485	-0.750593	-0.003192
0	0.112369	0.009	0.484197	38.3335	bAEG_V1.879	1.00979	0.372887	0.273181	-0.65985	-0.360689	0.004274	0.401721	-0.064428	-0.558724	-0.499335	-0.304935	0.386104
0	0	0.005	0.483872	1.93839	AEG_V1.10225	1.32449	1.08078	0.052239	-0.410278	-0.175451	0.395145	0.58751	0.298606	-0.403945	-1.24064	-1.23749	-0.270964
0	0	0.007	0.483659	1.80619	bAEG_V1.4269	0.909884	0.827613	-0.170797	-0.339427	-0.163503	0.681827	0.688444	0.512278	-0.258694	-1.08534	-1.20281	-0.399473
0	0.11516	0.005	0.483221	6.12503	AEG_V1.19612	1.12145	0.080503	-0.527714	-0.310333	0.197303	0.495943	0.377005	0.334564	-0.395378	-0.865368	-0.771045	0.263065
0	0	0.009	0.483199	1.42627	AEG_V1.16137	0.909365	0.175765	-0.490195	-0.832006	-0.576893	0.197087	0.359171	0.076162	-0.820703	-0.292186	0.320965	0.973468
0	0	0.003	0.481824	3.49805	AEG_V1.12181	0.817147	0.186201	-0.439042	-0.418788	0.301473	1.01521	0.935408	0.366998	-0.785368	-1.12786	-0.878365	0.026989
0	0	0.005	0.481738	4.337	bAEG_V1.20930	0.832126	0.272358	-0.021167	-0.313432	0.057604	0.629655	0.949555	0.266118	-0.723944	-1.01158	-0.833317	-0.103975
0	0	0.003	0.48131	2.34137	bAEG_V1.9648	0.876095	0.537356	-0.003765	-0.878971	-1.21489	-0.436156	0.601321	0.639858	-0.098654	-0.304642	-0.091765	0.37421
0	0.097275	0.003	0.48116	15.7722	bAEG_V1.19617	0.648959	0.45882	-0.63976	-1.01582	-0.92302	0.181486	0.769646	0.642185	0.07288	-0.080548	-0.137956	0.02313
0	0	0.007	0.480992	3.05757	AEG_V1.13429	0.749634	0.050437	-0.638493	-0.426659	0.280492	0.924245	0.927528	0.513797	-0.555626	-0.967031	-0.861943	0.003619
0	0.096649	0.006	0.480767	1.77707	bAEG_V1.1509	0.685018	0.115146	-0.517409	-0.246288	0.092364	0.646227	0.761804	0.611181	-0.397214	-0.865687	-0.919779	0.034636
0	0	0	0.480585	2.796	bAEG_V1.12235	0.266185	-0.312337	-0.583667	-0.183551	0.611344	1.15774	0.684214	0.009188	-0.99709	-0.643589	-0.306948	0.298509
0	0	0.003	0.48018	1.33307	AEG_V1.3211	0.144676	-0.616544	-0.499206	-0.043788	0.687798	0.86869	0.609624	0.058787	-0.961733	-0.646727	-0.086432	0.484855
0	0	0.003	0.480122	4.41551	AEG_V1.2187	0.939578	0.394641	-0.093179	-0.249212	0.068003	0.692095	0.739636	0.038495	-1.02067	-1.00099	-0.66024	0.151853
0	0	0.004	0.480027	12.8662	AEG_V1.8597	1.04546	0.281445	-0.13443	-0.320615	0.170003	0.580038	0.835977	0.374532	-0.66882	-1.15842	-0.979054	-0.026115
0	0	0.003	0.47978	3.62783	AEG_V1.20307	0.643604	0.733047	-0.100762	-0.956085	-1.18141	-0.327282	0.664315	0.566262	0.031053	-0.343436	0.053195	0.217495
0	0.099316	0.005	0.479735	1.57166	bAEG_V1.18970	0.554936	0.05067	-0.303767	-0.433448	-0.178794	0.370153	0.237664	-0.361463	-1.03427	-0.19529	0.530461	0.763146
0	0	0.005	0.479065	5.18737	bAEG_V1.7852	0.625394	-0.348739	-0.4482	-0.024894	0.750441	0.945503	0.450922	-0.361159	-0.995233	-0.656204	-0.237147	0.299315
0	0	0.004	0.478947	2.48326	bAEG_V1.10514	0.892967	0.734211	-0.102221	-0.373448	-0.065902	0.597337	0.819128	0.666187	-0.218905	-1.19824	-1.34936	-0.401752
0	0.101449	0.005	0.478642	4.05437	AEG_V1.9582	0.801073	0.064931	-0.583485	-0.369084	0.238192	0.610806	0.643507	0.395365	-0.279029	-0.766123	-0.842619	0.086467
0	0	0.005	0.478599	4.86064	bAEG_V1.2666	0.618935	-0.042097	-0.636004	-0.11687	0.643325	0.539167	0.056272	-0.306253	-0.537852	-0.543763	-0.218068	0.543207
0	0.095962	0.007	0.4782	7.27803	bAEG_V1.12709	0.229618	-0.512327	-0.593285	0.016986	0.67693	0.508895	0.415596	-0.042031	-0.512347	-0.527208	-0.138811	0.477984
0	0.101771	0.004	0.478019	2.96829	bAEG_V1.75	0.916964	0.737833	0.183739	-0.490569	-0.690063	0.054735	0.433918	0.126676	-0.785115	-0.544841	-0.275852	0.332576
0	0	0.006	0.477842	2.60585	AEG_V1.8020	1.10198	0.888068	0.385036	-0.692633	-0.938861	-0.177334	0.391626	0.2473	-0.596637	-0.618996	-0.400253	0.410704
0	0	0.006	0.477726	4.03265	AEG_V1.2330	0.603443	-0.056062	-0.483013	-0.198611	0.639536	0.851357	0.506709	-0.081633	-0.817646	-0.923371	-0.499371	0.458661
0	0.135935	0.002	0.47594	1.0235	bAEG_V1.14955	0.359808	0.352608	0.20161	-0.164587	-0.117315	0.136155	0.191308	0.184972	-0.181592	-0.778602	-0.387394	0.203029
0	0	0.004	0.475874	4.48093	AEG_V1.18438	0.546781	-0.308108	-0.654861	-0.691713	-0.177998	0.612953	1.02038	0.932524	-0.267952	-0.587059	-0.570124	0.145182
0	0.099849	0.006	0.475871	3.92333	AEG_V1.3442	0.63396	-0.006718	-0.608819	-0.231506	0.424623	0.498689	0.495128	0.082203	-0.338224	-0.66349	-0.523087	0.237241
0	0.193091	0.02	0.475843	4.21736	bAEG_V1.18418	0.34032	-0.247571	-0.307039	-0.236657	-0.269762	0.321315	0.490124	0.644242	-0.500948	-0.256506	-0.270305	0.292787
0	0.11362	0.003	0.475792	7.26084	AEG_V1.6493	1.18875	0.414158	-0.056329	-0.298339	0.05762	0.427366	0.643442	0.357417	-0.545082	-1.0996	-1.06137	-0.028033
0	0	0.005	0.475709	2.58717	AEG_V1.6894	0.832212	0.32902	-0.576992	-0.452073	0.174136	1.00829	0.874069	0.479598	-0.520977	-1.03741	-0.988299	-0.121572
0	0	0.002	0.475536	7.77844	bAEG_V1.10476	0.75261	0.214026	0.106931	-0.308039	-0.01871	0.519009	0.912471	0.402217	-0.753124	-0.993747	-0.786695	-0.04695
0	0	0.005	0.475501	4.31639	AEG_V1.7831	0.94787	0.209145	-0.549855	-0.519816	0.320894	0.792795	0.734712	0.294082	-0.372196	-0.904787	-0.927948	-0.024896
0	0	0	0.475484	2.535	AEG_V1.7691	0.677443	-0.070198	-0.797698	-0.445442	0.360865	0.891517	0.9504	0.455464	-0.451432	-0.904016	-0.703564	0.036662
0	0	0.004	0.47545	1.28922	AEG_V1.4333	0.359812	-0.37128	-0.546975	0.019626	0.807075	1.06851	0.44068	-0.141664	-1.07448	-0.811953	-0.233199	0.483844
0	0	0.007	0.475149	2.37086	AEG_V1.5651	0.851567	0.56451	0.204109	-0.311573	-0.317784	0.288471	0.581078	0.139521	-0.977831	-0.828673	-0.509359	0.315964
0	0	0.004	0.474854	1.23887	bAEG_V1.11427	0.742193	0.704144	-0.2962	-0.516591	-0.077023	0.702679	1.00901	0.632943	-0.084342	-1.06579	-1.19618	-0.554845
0	0.161553	0.002	0.474421	41.7228	bAEG_V1.2560	0.485172	-0.504484	-0.128833	0.056086	0.403278	0.515101	0.30104	-0.184238	-0.981384	-0.475433	-0.044129	0.557825
0	0	0.004	0.474133	1.47633	bAEG_V1.790	0.890433	0.609709	-0.250208	-0.229295	-0.046401	0.752238	0.708832	0.520116	-0.541573	-1.16507	-1.14493	-0.103856
0	0	0.005	0.472629	6.05465	AEG_V1.7813	1.11373	0.459035	-0.334024	-0.303345	0.182014	0.324678	0.433157	0.139659	-0.454425	-0.9592	-0.825428	0.224147
0	0.103175	0.004	0.472382	6.97543	AEG_V1.5820	0.841517	0.643539	-0.590279	-1.02249	-0.939343	0.024361	0.624264	0.362528	-0.092587	-0.262337	0.129338	0.281486
0	0	0.009	0.472212	6.70521	bAEG_V1.4405	0.317145	-0.614598	-0.798235	-0.170101	0.780723	0.761194	0.464233	-0.004766	-0.406447	-0.601095	-0.174717	0.446664
0	0	0.008	0.472085	2.56541	bAEG_V1.6279	0.525861	-0.486737	-0.92923	-0.447933	0.542866	0.875718	0.854944	0.323994	-0.416954	-0.734218	-0.389967	0.281655
0	0	0.006	0.471945	3.12098	AEG_V1.2522	0.784348	0.162779	-0.663598	-0.518093	0.200505	0.884416	0.872907	0.531674	-0.323779	-0.896684	-0.960801	-0.073672
0	0	0.006	0.471858	4.21428	AEG_V1.14237	0.266439	-0.599286	-0.487622	-0.041337	0.748159	1.11008	0.459538	-0.138394	-0.969233	-0.517025	-0.229031	0.397711
0	0.109984	0.008	0.470915	13.8824	bAEG_V1.7971	0.609073	-0.522663	-0.887518	-0.294763	0.627849	0.798394	0.608576	0.194757	-0.461555	-0.632925	-0.355232	0.316007
0	0	0.004	0.470889	1.42721	AEG_V1.14264	1.23295	1.17829	0.50265	-0.359821	-0.731443	-0.109164	0.535774	0.182356	-0.633487	-1.12644	-0.766454	0.09479
0	0.120576	0.003	0.470876	88.5058	bAEG_V1.1644	0.339358	0.512647	-0.44713	-0.858337	-0.528618	0.387381	0.786585	0.017171	-0.337404	-0.289192	0.232442	0.185099
0	0	0.003	0.470156	6.28261	bAEG_V1.12546	0.700642	-0.175362	-0.778693	-0.475394	0.487565	0.854131	0.804252	0.278848	-0.387736	-0.805462	-0.644832	0.14204
0	0	0.004	0.469902	0.982237	bAEG_V1.3401	0.664545	0.342168	-0.076914	-0.601692	-0.471579	0.403402	0.519781	-0.190779	-1.09683	-0.612261	0.287396	0.83276
0	0	0.004	0.469853	8.7345	AEG_V1.5665	0.691424	-0.332231	-0.764089	-0.101288	0.731051	0.508646	0.176377	-0.178313	-0.402796	-0.625115	-0.167089	0.463425
0	0.097174	0.002	0.469775	3.74343	AEG_V1.11157	0.906964	0.056829	-0.202025	-0.118782	0.242848	0.69132	0.46176	-0.091542	-1.08847	-0.830724	-0.457833	0.42965
0	0.127223	0.002	0.469235	4.42617	AEG_V1.2350	0.851526	1.07718	-0.017055	-0.75155	-0.822447	-0.058015	0.492289	0.009184	-0.203356	-0.406629	-0.125448	-0.045682
0	0.132053	0.009	0.468295	3.14592	bAEG_V1.8520	0.738622	0.750344	-0.117092	-0.691807	-0.793234	-0.168886	0.596195	0.090341	-0.33046	-0.481518	0.154937	0.252559
0	0	0.001	0.468263	4.69375	AEG_V1.14625	1.23501	0.701779	-0.070012	-0.326153	0.040046	0.449701	0.690319	0.342526	-0.537294	-1.24572	-1.18015	-0.100054
0	0	0.003	0.468223	2.11683	AEG_V1.14229	0.321518	0.166108	-0.419415	-0.808113	-0.664837	0.430431	1.29611	1.24123	0.212259	-0.610305	-0.802773	-0.362203
0	0.109413	0.008	0.467901	2.64206	AEG_V1.6065	0.9765	0.286358	-0.436728	-0.221978	0.222495	0.807818	0.688708	0.255384	-0.744135	-1.00275	-0.873034	0.041359
0	0	0.001	0.467839	2.16499	AEG_V1.10902	1.00388	0.866122	-0.042791	-0.379424	-0.091237	0.659651	0.735232	0.468809	-0.384156	-1.22184	-1.27866	-0.335598
0	0.132527	0.01	0.467487	5.05142	AEG_V1.5475	0.780266	-0.043445	0.151404	-0.546326	-0.475412	-0.507982	0.485728	0.596569	-0.016925	-0.575239	-0.18737	0.338733
0	0.134741	0.006	0.467448	5.95743	AEG_V1.17186	0.515243	0.49334	-0.549821	-0.88368	-0.851956	0.251088	0.818593	0.544667	0.139947	-0.145796	-0.132581	-0.199042
0	0	0.002	0.467335	1.9242	AEG_V1.10769	0.274544	-0.605508	-0.75173	-0.053925	0.838739	1.15098	0.570545	-0.109103	-0.866536	-0.527506	-0.20431	0.283806
0	0	0.004	0.467242	2.21987	bAEG_V1.12323	0.904167	0.258354	-0.442701	-0.367884	0.189465	0.851613	0.944753	0.517744	-0.562877	-1.14368	-1.0397	-0.10926
0	0	0.004	0.466817	6.28252	bAEG_V1.15216	1.14994	0.767556	0.490863	-0.18759	-0.31487	-0.016349	0.563592	0.49568	-0.512622	-1.18998	-1.12719	-0.119026
0	0	0.004	0.466567	1.8024	bAEG_V1.9103	1.08871	0.655141	-0.086949	-0.350735	0.001834	0.681019	0.855653	0.405259	-0.610089	-1.20701	-1.14837	-0.284463
0	0	0.005	0.46586	1.42284	bAEG_V1.10725	0.405607	-0.161498	-0.350139	-0.156552	0.433848	0.955309	0.542242	0.02687	-1.01188	-0.59208	-0.3987	0.306969
0	0.099042	0.003	0.465833	18.1122	AEG_V1.4066	0.72464	-0.417391	-0.605916	-0.117985	0.789142	0.585846	0.297691	-0.132126	-0.586456	-0.754521	-0.272224	0.4893
0	0	0.001	0.465809	2.9549	AEG_V1.2888	0.627883	0.652115	-0.236237	-0.99458	-1.08916	-0.22245	0.694898	0.558371	0.080933	-0.245329	0.069667	0.10389
0	0	0.002	0.465598	3.18835	bAEG_V1.12202	0.114936	-0.517989	-0.640786	-0.119247	0.645791	1.07988	0.466498	0.093296	-0.827542	-0.424601	-0.252544	0.382311
0	0	0.002	0.465177	1.2389	AEG_V1.17073	0.649757	0.245654	-0.240165	-0.086569	0.118026	0.568765	0.065753	-0.149754	-0.988216	-0.81023	-0.194846	0.821825
0	0.095438	0.005	0.465071	4.99523	bAEG_V1.6100	0.789834	-0.020254	-0.699859	-0.223082	0.517515	0.92386	0.640838	0.1179	-0.69175	-0.906873	-0.652933	0.204804
0	0	0.005	0.464945	5.46891	bAEG_V1.7323	1.23809	0.877015	-0.019574	-0.348539	-0.031913	0.376549	0.643216	0.240337	-0.441532	-1.20548	-1.17364	-0.154524
0	0.104982	0.003	0.464834	3.94686	bAEG_V1.19074	0.909221	0.297507	-0.406345	-0.457475	0.160541	0.691602	0.759383	0.457116	-0.30594	-0.877628	-1.07898	-0.149006
0	0	0.006	0.464812	4.87084	AEG_V1.21399	0.878034	0.207724	-0.426764	-0.460854	0.176392	0.832675	0.998465	0.562688	-0.449169	-1.07296	-1.06193	-0.184303
0	0.127811	0.01	0.464317	15.8676	bAEG_V1.15079	0.51175	-0.159488	0.211893	-0.325628	-0.35969	-0.111425	0.687247	0.657828	-0.309739	-0.611009	-0.331258	0.139519
0	0	0.008	0.46385	2.02652	bAEG_V1.8128	0.918936	0.723927	-0.108641	-0.370873	-0.09511	0.655114	0.863972	0.638068	-0.280621	-1.10191	-1.34878	-0.494074
0	0	0.005	0.463587	5.76547	bAEG_V1.5606	0.6517	-0.024773	-0.477098	-0.461104	-0.006843	0.739846	1.07746	0.816493	-0.387039	-0.875449	-0.884325	-0.168872
0	0	0.004	0.463199	2.97925	bAEG_V1.6439	0.79567	0.526912	-0.201542	-0.485671	0.075465	0.775413	0.967645	0.54043	-0.479486	-1.05761	-1.15167	-0.305553
0	0	0.004	0.462994	2.26193	AEG_V1.18020	0.64234	0.660271	-0.226626	-0.956728	-1.07029	-0.093064	0.599892	0.46412	0.100533	-0.085034	-0.074273	0.038857
0	0.112464	0.009	0.462963	3.36186	AEG_V1.7139	1.2054	0.581107	0.26886	-0.418631	-0.680875	-0.37352	0.400466	0.356908	-0.56937	-0.800378	-0.429065	0.459096
0	0.106973	0.01	0.46227	4.03416	AEG_V1.16171	0.328736	-0.528176	-0.635447	0.046876	0.717044	0.556523	0.449417	-0.092881	-0.51122	-0.55461	-0.161526	0.385263
0	0.140805	0.004	0.461795	18.3676	bAEG_V1.7223	0.763045	0.612908	-0.472002	-0.850558	-0.972128	-0.012356	0.568745	0.456411	0.190032	-0.112834	-0.076354	-0.094909
0	0	0.007	0.461691	3.00854	AEG_V1.19047	0.834036	0.22846	-0.618952	-0.547617	0.199619	0.910023	0.874195	0.535706	-0.330629	-0.934604	-1.01494	-0.135291
0	0.101068	0.004	0.461551	8.77337	AEG_V1.201	1.10519	0.504947	0.34752	-0.212169	-0.153776	0.071648	0.626296	0.495559	-0.498379	-1.20981	-1.06157	-0.015458
0	0.13818	0.007	0.461119	2.29536	AEG_V1.3939	0.295899	-0.382757	0.013912	-0.308083	-0.018502	0.451571	0.344786	0.077203	-0.863138	-0.302694	0.061864	0.629939
0	0	0.006	0.460897	1.54577	AEG_V1.15348	0.178514	-0.549864	-0.602015	-0.07717	0.707945	1.004	0.514837	0.105274	-0.893733	-0.59682	-0.206293	0.415323
0	0.12555	0.011	0.460566	1.83995	AEG_V1.4998	0.839368	-0.103174	-0.74653	-0.296689	0.449398	0.837862	0.678849	0.247631	-0.526714	-0.812795	-0.667201	0.099993
0	0	0.007	0.460184	2.69621	bAEG_V1.7055	0.903464	0.632506	-0.200788	-0.321558	-0.010632	0.598174	0.827254	0.610458	-0.261816	-1.14524	-1.30347	-0.328349
0	0.129169	0.003	0.460068	1.89148	AEG_V1.11323	0.521234	-0.248733	-0.255154	-0.129833	0.42059	0.734197	0.361215	-0.067087	-0.851817	-0.432878	-0.397529	0.345796
0	0	0.004	0.459767	19.6423	AEG_V1.8194	0.45039	-0.364334	-0.687335	-0.003044	0.907923	0.859545	0.325025	-0.231971	-0.729976	-0.709925	-0.257905	0.441606
0	0.100276	0.009	0.45958	5.70788	AEG_V1.1416	0.862825	-0.116875	-0.58643	-0.407459	0.553388	0.769455	0.720636	0.135554	-0.460588	-0.921825	-0.685	0.136319
0	0.134077	0.005	0.459394	11.3605	AEG_V1.6262	0.734751	-0.240589	-0.129754	-0.17743	0.319009	0.61162	0.691332	0.061177	-0.821568	-0.816252	-0.469457	0.237162
0	0.112526	0.003	0.459274	35.922	bAEG_V1.16334	1.04495	0.076227	-0.090716	-0.24545	0.217271	0.584279	0.544097	0.06594	-0.945817	-0.969969	-0.60055	0.319736
0	0	0.003	0.459194	1.68705	AEG_V1.16276	0.95476	0.665016	-0.026327	-0.227137	-0.057226	0.518084	0.591657	0.398797	-0.520108	-1.14372	-1.16938	0.015587
0	0	0.009	0.459018	1.24743	AEG_V1.11515	0.576373	0.291089	-0.170875	-0.099608	0.090339	0.671465	0.134641	-0.030968	-0.792939	-0.809538	-0.410899	0.550921
0	0	0.008	0.458628	0.625011	AEG_V1.9743	1.1987	0.551186	-0.17364	-0.316202	-0.099075	0.302393	0.468204	-0.298949	-1.02816	-1.04304	-0.244428	0.683015
0	0	0.005	0.457261	1.71629	bAEG_V1.1545	0.750277	0.441481	-0.498806	-0.443856	0.040125	1.02833	0.795183	0.458773	-0.461532	-0.95559	-0.91703	-0.237355
0	0.138936	0.002	0.45666	4.92002	AEG_V1.5318	0.637404	0.897832	-0.114343	-0.731278	-0.95453	-0.138425	0.564427	0.183388	-0.122534	-0.357027	0.063039	0.072046
0	0	0.004	0.456388	44.3355	AEG_V1.12693	0.989015	0.442243	0.062806	-0.33726	0.034347	0.549315	0.931682	0.488702	-0.549607	-1.21861	-1.13305	-0.259584
0	0	0.003	0.456289	15.3792	bAEG_V1.11738	0.283803	-0.445218	-0.741874	-0.088625	0.712477	0.615354	0.36171	-0.091318	-0.336187	-0.481133	-0.185404	0.396416
0	0	0	0.456264	1.84763	bAEG_V1.7657	1.39252	0.858264	-0.133073	-0.37001	-0.159185	0.103535	0.349906	0.075165	-0.430159	-1.06379	-0.855747	0.232576
0	0	0.004	0.456012	1.44032	bAEG_V1.11378	0.123809	0.394738	0.025964	-0.730738	-0.564697	0.429204	0.83219	0.138089	-0.210376	-0.404743	-0.052889	0.019447
0	0	0.002	0.45544	1.66941	AEG_V1.9830	0.226434	-0.056608	-0.775348	-0.375466	0.147258	1.02447	0.620804	0.395861	-0.34361	-0.635154	-0.354457	0.12582
0	0.158474	0.006	0.455247	15.0367	bAEG_V1.1695	0.687854	0.672015	-0.579057	-0.787831	-0.910636	0.058074	0.54414	0.410587	0.120706	-0.12026	-0.063642	-0.03195
0	0.139304	0.001	0.455222	2.831	AEG_V1.4850	0.788497	0.981815	0.001122	-0.688947	-0.895819	-0.047453	0.461765	0.056091	-0.126706	-0.299441	-0.112244	-0.118678
0	0	0.002	0.45517	0.784164	bAEG_V1.14139	0.218931	0.379623	-0.257478	-0.885217	-1.01585	0.144991	0.932708	0.830428	0.117319	-0.178245	-0.213915	-0.073292
0	0	0.008	0.455083	2.41276	bAEG_V1.8857	0.340459	-0.370137	-0.437322	-0.000534	0.585046	0.86544	0.547754	0.036386	-1.02695	-0.675484	-0.245837	0.381181
0	0	0.008	0.454722	9.04639	bAEG_V1.5033	0.425564	-0.376557	-0.631997	0.012797	0.816471	0.65857	0.294181	-0.238226	-0.560521	-0.596693	-0.23387	0.430281
0	0	0.004	0.454457	3.31922	bAEG_V1.17354	0.607489	0.32842	-0.005718	-0.340209	-0.135304	0.442176	0.887605	0.83558	-0.084709	-0.873773	-1.20843	-0.453129
0	0	0.01	0.453475	1.4772	bAEG_V1.2899	0.373174	0.010633	-0.748976	-0.720826	-0.429378	0.804143	1.0262	0.980685	-0.17303	-0.4761	-0.575634	-0.070892
0	0	0.006	0.453385	2.10811	AEG_V1.482	0.28465	-0.332892	-0.527955	-0.167977	0.600896	1.2848	0.732619	-0.027435	-1.09382	-0.757834	-0.29973	0.304675
0	0.12245	0.007	0.45154	2.80819	AEG_V1.20169	0.545841	-0.306771	-0.759247	-0.385213	0.027609	0.412466	0.788898	0.715333	-0.216946	-0.613288	-0.48395	0.275267
0	0.137715	0.007	0.451465	2.05925	bAEG_V1.16000	0.578271	0.608406	-0.245742	-0.784358	-0.762704	-0.00403	0.687727	0.086206	-0.309308	-0.446866	0.285536	0.306863
0	0	0.002	0.451218	3.06764	bAEG_V1.20263	0.934057	0.307467	-0.346751	-0.419869	0.150906	0.624362	0.929118	0.683045	-0.253218	-1.19276	-1.17064	-0.245716
0	0	0.011	0.450488	17.3984	AEG_V1.18747	0.322514	-0.597821	-0.866916	-0.155583	0.882415	0.886824	0.530871	-0.033716	-0.507505	-0.631012	-0.194494	0.364423
0	0.095456	0.008	0.450486	3.2339	AEG_V1.15299	0.524697	-0.204864	-0.456957	-0.045153	0.62073	0.513187	0.426466	-0.160048	-0.585323	-0.759018	-0.324458	0.450742
0	0.155457	0.001	0.450397	11.3321	AEG_V1.13627	0.508704	0.878533	-0.092463	-0.649578	-0.789587	0.001769	0.553224	0.110314	-0.212582	-0.316868	0.03722	-0.028687
0	0.122326	0.005	0.450385	9.15471	bAEG_V1.11629	0.433277	-0.339789	-0.239315	-0.140223	0.306035	0.830765	0.688868	0.105696	-0.974342	-0.625718	-0.318884	0.273632
0	0.124175	0.005	0.45037	3.31602	AEG_V1.11318	0.558343	0.349273	-0.40005	-0.869208	-0.703359	0.070268	0.749551	0.178321	-0.345238	-0.313823	0.367488	0.358433
0	0	0.006	0.450326	1.42519	bAEG_V1.3570	0.883942	0.423549	-0.533429	-0.461076	0.291239	0.801717	0.792946	0.29505	-0.356941	-1.07646	-0.961765	-0.098772
0	0.106726	0.006	0.450185	3.12889	AEG_V1.7161	0.501244	0.627773	-0.33731	-0.948181	-0.919368	0.150779	0.644225	0.484723	0.213232	-0.044731	-0.186576	-0.185811
0	0	0.004	0.449867	5.19084	AEG_V1.20079	0.915602	0.28178	-0.085673	-0.261977	0.153706	0.720798	0.634081	0.100772	-1.04043	-0.959521	-0.678956	0.219818
0	0	0.007	0.449601	16.9437	bAEG_V1.20082	0.369792	-0.648216	-0.778914	-0.15729	0.834885	0.862093	0.574681	0.005442	-0.544989	-0.677451	-0.241775	0.401743
0	0.135666	0.007	0.449543	502.342	AEG_V1.3515	0.60832	0.513987	-0.741075	-0.883549	-0.760199	0.193312	0.616022	0.309834	-0.140478	-0.183347	0.173702	0.293469
0	0	0.002	0.449489	1.17651	bAEG_V1.7679	0.864404	0.268676	-0.192901	-0.237506	0.24411	0.870988	0.765285	0.0785	-1.10796	-1.09244	-0.682117	0.22096
0	0.107275	0.002	0.44928	3.26043	AEG_V1.16162	0.866309	0.628253	0.16746	-0.501182	-0.57807	0.020351	0.505948	0.072398	-0.845968	-0.612307	-0.151144	0.427953
0	0.119676	0.005	0.449154	247.549	bAEG_V1.12609	0.893845	0.265197	0.138266	-0.166042	-0.049381	0.282577	0.837175	0.564806	-0.450855	-1.09426	-1.02961	-0.191713
0	0	0.004	0.449113	1.54298	bAEG_V1.13638	0.384709	0.02348	-0.790312	-0.491472	0.110255	1.17436	0.864703	0.402302	-0.416465	-0.739335	-0.51076	-0.011465
0	0.116727	0.01	0.448532	1.48989	AEG_V1.18389	0.473518	-0.411665	-0.940381	-0.392825	0.170284	0.663866	0.706312	0.590572	-0.32557	-0.495205	-0.380872	0.341967
0	0.12878	0.002	0.448397	1.99009	bAEG_V1.17417	0.230555	0.044225	0.042742	-0.32631	-0.092931	0.440027	0.725393	0.157538	-0.86221	-0.491599	-0.191415	0.323984
0	0.096701	0.006	0.447368	1.39807	bAEG_V1.11317	1.14549	0.521517	-0.105305	-0.229268	0.093425	0.462456	0.662048	0.347512	-0.719836	-1.21898	-1.0403	0.081246
0	0	0.01	0.446259	14.9753	AEG_V1.8637	0.386374	-0.377413	-0.724514	-0.014858	0.825539	0.660841	0.243716	-0.124608	-0.507417	-0.608612	-0.207174	0.448126
0	0	0.006	0.446216	3.4902	AEG_V1.12338	0.627609	-0.169038	-0.633414	-0.224924	0.643943	0.893169	0.629253	0.020436	-0.66769	-0.849284	-0.565107	0.295048
0	0	0.001	0.446157	1.89463	bAEG_V1.9250	0.92529	0.443393	-0.411052	-0.369575	0.213232	0.899179	0.923349	0.39	-0.632187	-1.18805	-1.0464	-0.147187
0	0.0968	0.003	0.445999	19.5206	AEG_V1.10503	1.11348	0.5429	0.391105	-0.322572	-0.269389	0.050011	0.550594	0.148164	-0.714482	-0.933931	-0.701853	0.145974
0	0	0.004	0.445839	6.11854	bAEG_V1.20934	0.943424	-0.046281	-0.544378	-0.17739	0.664385	0.467954	0.20799	-0.363619	-0.578548	-0.848705	-0.229963	0.505132
0	0	0.009	0.445229	48.3993	bAEG_V1.9274	0.424349	-0.311332	-0.740646	-0.124391	0.761705	0.713429	0.354797	-0.091564	-0.43291	-0.670607	-0.277727	0.394898
0	0.11897	0.006	0.445083	3.31429	bAEG_V1.3681	1.10093	0.218405	-0.110732	-0.196216	-0.008226	0.416275	0.315028	-0.072216	-1.03956	-0.771682	-0.390323	0.538322
0	0.094643	0.005	0.444784	2.06395	AEG_V1.1366	0.790642	0.093967	-0.708275	-0.46289	0.323512	1.06964	0.919642	0.400463	-0.531727	-0.968955	-0.854368	-0.071655
0	0.133968	0.005	0.444559	1.96493	bAEG_V1.14964	0.635179	0.191232	0.240145	-0.360184	-0.127928	0.385427	0.68091	0.109792	-0.950788	-0.741312	-0.362397	0.299926
0	0	0.003	0.443638	2.0413	bAEG_V1.11106	0.990319	0.437203	-0.150665	-0.294991	0.172194	0.554381	0.770339	0.419277	-0.611619	-1.16745	-1.09302	-0.025973
0	0	0.002	0.443028	1.59715	bAEG_V1.914	1.06423	1.03097	0.134472	-0.367309	-0.212864	-0.028066	0.324053	0.040309	-0.032089	-1.03049	-0.797601	-0.125608
0	0.108579	0.01	0.442936	1.11495	bAEG_V1.11783	0.821727	0.639076	0.149039	-0.214787	-0.197161	0.399856	0.456271	0.257412	-0.657231	-0.677446	-0.918666	-0.058091
0	0	0.007	0.442351	4.05324	AEG_V1.10127	0.678132	0.358194	0.082311	-0.239262	-0.14864	0.403816	0.950899	0.847116	-0.183547	-1.01964	-1.29357	-0.4358
0	0.098192	0.004	0.441881	4.98234	AEG_V1.17123	0.973304	0.155458	-0.461837	-0.375746	0.443878	0.962475	0.801885	0.128601	-0.760472	-1.07444	-0.828025	0.03492
0	0	0.002	0.441735	1.22757	bAEG_V1.18673	0.534803	-0.132466	-0.574427	-0.516621	0.513725	1.02464	0.881399	0.158207	-0.670297	-0.695205	-0.550627	0.026868
0	0	0.01	0.441717	1.56381	AEG_V1.9710	0.572887	0.038238	-0.265718	-0.309728	0.235432	0.91107	0.774321	0.325243	-0.887477	-0.82288	-0.691128	0.119741
0	0.140214	0.011	0.441682	3.97518	AEG_V1.700	0.699432	0.523864	0.199954	-0.433211	-0.647145	0.000693	0.348554	0.252365	-0.711976	-0.38039	-0.209125	0.356985
0	0	0.009	0.44129	28.0429	bAEG_V1.11758	0.271546	-0.462585	-0.678277	-0.067036	0.847877	0.679626	0.362543	-0.132606	-0.451246	-0.601354	-0.190587	0.422099
0	0	0.002	0.440592	2.80361	AEG_V1.14536	1.02535	0.881442	0.182058	-0.315039	-0.106095	0.507582	0.824969	0.440057	-0.402979	-1.35058	-1.29587	-0.390889
0	0.115081	0.008	0.440125	1.67585	AEG_V1.10638	0.809892	0.070551	-0.579209	-0.192751	0.361922	0.89767	0.74739	0.21919	-0.714523	-0.927311	-0.749606	0.056785
0	0	0.007	0.43982	3.54828	AEG_V1.7313	0.856248	0.653117	0.300863	-0.207288	-0.151221	0.341768	0.694233	0.55647	-0.465987	-1.12728	-1.19808	-0.252839
0	0	0.011	0.439527	2.09193	AEG_V1.6641	1.03055	0.689154	0.197477	-0.46303	-0.626739	-0.037537	0.544621	0.108957	-0.916656	-0.852591	-0.223552	0.549343
0	0	0.003	0.439289	1.63034	AEG_V1.9115	1.44714	0.973184	0.008184	-0.382553	-0.145046	0.26536	0.461886	0.103154	-0.612472	-1.23159	-1.02729	0.140051
0	0	0.011	0.439261	1.34428	bAEG_V1.7695	0.172588	-0.459646	-0.509534	0.000134	0.747353	0.974828	0.678326	-0.074325	-1.02879	-0.723949	-0.167357	0.390369
0	0	0.005	0.438979	1.20148	AEG_V1.17751	0.248708	-0.267574	-0.438919	0.130228	0.563705	0.917682	0.354424	-0.015543	-1.01581	-0.758341	-0.289474	0.57092
0	0	0.004	0.438972	2.37409	AEG_V1.2200	0.598648	0.632282	-0.287334	-1.0535	-1.16829	-0.0533	0.779118	0.509087	-0.028731	-0.260917	0.094804	0.238131
0	0	0.003	0.438894	1.94148	AEG_V1.8302	0.113138	-0.490008	-0.395123	0.020207	0.64883	0.928759	0.628774	-0.053721	-1.09419	-0.643845	-0.077956	0.415138
0	0	0.005	0.4385	2.8463	bAEG_V1.14607	0.275955	-0.271505	-0.252566	-0.105166	0.594463	0.932431	0.491785	-0.170885	-1.10599	-0.565802	-0.21705	0.394325
0	0	0.011	0.438267	3.19876	bAEG_V1.11483	0.317433	-0.354113	-0.670635	0.041855	0.823267	0.791453	0.399027	-0.235842	-0.609414	-0.645098	-0.233789	0.375856
0	0.098463	0.011	0.438179	5.61986	AEG_V1.18014	1.03031	0.738	0.348733	-0.477277	-0.147403	0.141863	0.453373	-0.036102	-0.380361	-0.79591	-0.802341	-0.072884
0	0.103691	0.005	0.43805	3.92518	bAEG_V1.2834	0.490159	-0.22865	-0.162846	0.00347	0.437797	0.706127	0.225552	-0.163256	-1.18288	-0.604551	-0.160139	0.639214
0	0.101355	0.009	0.43798	7.92903	AEG_V1.5094	0.484474	-0.554322	-0.920657	-0.412513	0.367153	0.634844	0.600748	0.457544	-0.298468	-0.552923	-0.299656	0.493775
0	0.116379	0.008	0.437706	2.73219	bAEG_V1.15274	0.8657	0.172222	-0.437215	-0.1933	0.471437	0.4507	0.461393	-0.214469	-0.52501	-0.83902	-0.473525	0.261087
0	0	0.009	0.437672	4.47922	AEG_V1.5833	0.67498	-0.143625	-0.764565	-0.457454	0.565867	1.07454	0.864021	0.138853	-0.512174	-0.886065	-0.633274	0.078898
0	0.124164	0.002	0.43764	3.44751	bAEG_V1.5825	0.431899	-0.094398	-0.068823	-0.18958	0.168543	0.728989	0.739417	0.076989	-1.08092	-0.721094	-0.325744	0.334722
0	0.094565	0.009	0.437547	8.24958	AEG_V1.10223	0.83981	3.6e-05	-0.694436	-0.296956	0.492933	0.695101	0.500133	0.182458	-0.424919	-0.874988	-0.670486	0.251315
0	0.099946	0.005	0.437158	2.39855	AEG_V1.13354	0.991035	0.410626	-0.150255	-0.219981	0.121854	0.63895	0.729249	0.290758	-0.784413	-1.06979	-0.968179	0.010145
0	0	0.002	0.436949	1.15293	bAEG_V1.2079	1.02761	0.3375	-0.435813	-0.218503	0.373301	0.637213	0.472912	-0.012549	-0.709397	-1.11653	-0.710649	0.354902
0	0	0.006	0.436841	3.57413	bAEG_V1.16091	0.803568	0.161161	-0.238753	-0.188772	0.236177	0.830535	0.864705	0.15948	-0.944722	-1.04985	-0.73333	0.099801
0	0.113071	0.01	0.436329	31.4486	bAEG_V1.16745	1.0715	0.490028	0.427416	-0.494816	-0.553036	-0.353671	0.457506	0.324341	-0.562065	-0.908171	-0.424706	0.525672
0	0.130737	0.003	0.436256	1.6818	AEG_V1.2690	0.881342	0.118047	-0.570724	-0.198729	0.419367	0.458693	0.388013	-0.160834	-0.330579	-0.79025	-0.437657	0.223309
0	0.138468	0.003	0.435286	4.14485	AEG_V1.13093	0.551528	0.117489	0.162747	-0.53152	-0.560072	-0.104691	0.673766	0.298908	-0.612506	-0.455728	0.010832	0.449246
0	0.164091	0.016	0.434418	11.6375	bAEG_V1.429	0.54408	-0.064386	0.387927	-0.413952	-0.349208	-0.152065	0.598481	0.401727	-0.413448	-0.572734	-0.28491	0.318488
0	0.131097	0.01	0.433501	2.54323	bAEG_V1.17952	0.889581	0.28584	-0.460112	-0.251416	0.290764	0.721338	0.580032	0.192711	-0.627455	-0.813387	-0.833116	0.025218
0	0	0.008	0.433351	2.79834	bAEG_V1.5089	0.719028	0.482031	0.037029	-0.336161	-0.070829	0.59253	0.897067	0.657865	-0.355126	-1.01872	-1.1862	-0.41851
0	0.100782	0.006	0.432365	7.08038	AEG_V1.11481	0.212467	-0.485906	-0.237559	-0.030529	0.606394	0.930117	0.371427	-0.114628	-1.04483	-0.478516	-0.195555	0.467117
0	0.114839	0.002	0.4322	3.32776	bAEG_V1.5563	1.06252	0.070699	-0.389372	-0.247135	0.308406	0.129352	0.293977	-0.051593	-0.41	-0.84635	-0.411286	0.490788
0	0	0.006	0.432193	4.68896	AEG_V1.12621	0.873231	0.539286	0.210833	-0.283201	-0.04712	0.455111	0.747991	0.386417	-0.621376	-1.09167	-1.05481	-0.114691
0	0.140369	0.013	0.432068	3.36203	AEG_V1.5427	0.571543	0.451348	-0.346666	-0.750137	-0.653559	0.017655	0.643778	0.059893	-0.471409	-0.392303	0.38627	0.483587
0	0	0.006	0.431703	0.988332	AEG_V1.15100	0.698626	0.282177	-0.426512	-0.111905	0.212227	1.05917	0.582101	0.038075	-0.887977	-0.977308	-0.660077	0.191402
0	0.100526	0.013	0.431675	4.14312	bAEG_V1.3678	1.0492	0.524537	-0.294241	-0.329128	0.18928	0.724383	0.757869	0.385987	-0.610519	-1.15829	-1.11776	-0.121327
0	0.140791	0.007	0.431532	6.57451	AEG_V1.3558	0.832121	0.706231	-0.391638	-0.746824	-0.826563	-0.082735	0.42896	0.200366	-0.263629	-0.338129	0.189269	0.292571
0	0.147703	0.02	0.43133	4.03664	bAEG_V1.8722	0.826811	0.471332	0.466996	-0.480269	-0.861309	-0.404003	0.435157	0.398743	-0.418059	-0.497903	-0.287456	0.34996
0	0	0.004	0.431324	2.69048	AEG_V1.9735	1.17063	0.714154	0.169701	-0.274032	-0.170703	0.383151	0.641961	0.101183	-0.922077	-1.09983	-0.816275	0.102132
0	0.109269	0.009	0.431164	4.35075	bAEG_V1.11747	0.705704	-0.086078	-0.585003	-0.181571	0.541301	0.49363	0.354931	-0.055535	-0.408388	-0.663297	-0.460549	0.344853
0	0.109405	0.007	0.430916	2.74704	AEG_V1.287	0.696504	-0.172223	-0.526243	-0.168217	0.577475	0.269161	0.039077	-0.405109	-0.326384	-0.40413	-0.100981	0.521069
0	0	0.007	0.430747	6.38468	bAEG_V1.9102	0.663395	0.013503	-0.660453	-0.366199	0.46836	0.93574	0.881834	0.338904	-0.591501	-0.99948	-0.764993	0.08089
0	0	0.01	0.430566	1.38912	AEG_V1.1348	0.328489	0.080358	-0.41559	-0.280273	0.106967	1.06145	0.671375	0.383253	-0.589887	-0.801773	-0.642499	0.098131
0	0.118183	0.005	0.430112	12.3307	AEG_V1.689	0.526353	0.452684	-0.559747	-1.03696	-0.928041	0.167734	0.863471	0.496947	-0.029845	-0.217807	0.129165	0.136046
0	0.126395	0.006	0.430007	7.35774	bAEG_V1.7830	0.911821	-0.086309	-0.337643	-0.196044	0.456666	0.734717	0.636802	0.114857	-0.847652	-0.982548	-0.67619	0.271523
0	0	0.004	0.429897	10.0782	AEG_V1.17929	0.373318	-0.53258	-0.829655	-0.201928	0.664354	0.514716	0.241451	0.019855	-0.21437	-0.409834	-0.123163	0.497835
0	0.111746	0.003	0.42837	7.04557	bAEG_V1.13046	1.36621	0.739771	0.374383	-0.211259	-0.351407	-0.135945	0.412122	0.380491	-0.545138	-1.17232	-0.957387	0.100482
0	0	0.005	0.427496	3.53544	AEG_V1.8784	0.888173	0.454493	-0.093843	-0.286554	0.099496	0.74252	0.708795	0.189155	-0.888684	-0.952255	-0.86985	0.008554
0	0.101609	0.003	0.427486	0.868866	bAEG_V1.6461	0.378554	0.017205	-0.500167	-0.601407	-0.681763	0.281999	0.8398	1.13536	0.070273	-0.313901	-0.483464	-0.14249
0	0.110234	0.003	0.427262	2.32198	bAEG_V1.10646	0.556596	-0.276678	-0.207079	-0.068693	0.459685	0.823358	0.53326	-0.114999	-1.04735	-0.673187	-0.360834	0.375923
0	0	0.005	0.427178	2.50101	bAEG_V1.2648	0.99856	0.398533	-0.224403	-0.317946	0.195045	0.805239	0.901642	0.40463	-0.72052	-1.26411	-1.08575	-0.090925
0	0.150967	0.007	0.426765	1.93986	bAEG_V1.13424	0.571598	0.748877	-0.254308	-0.802345	-0.854839	0.072847	0.612524	0.132105	-0.183019	-0.324598	0.168924	0.112234
0	0	0.005	0.426618	1.78852	AEG_V1.9255	0.105934	-0.402709	-0.694475	-0.005377	0.720783	1.16254	0.483492	0.03471	-0.879465	-0.619468	-0.268951	0.362993
0	0.159992	0.01	0.426481	2.36462	AEG_V1.3114	0.508202	-0.291873	-0.655814	-0.29964	0.048605	0.253471	0.615537	0.511889	-0.133925	-0.42508	-0.405164	0.273792
0	0.103823	0.009	0.426291	1.65945	bAEG_V1.18132	0.356066	-0.480745	-0.935094	-0.272618	0.428145	0.794606	0.767043	0.377051	-0.449514	-0.556394	-0.305591	0.277044
0	0	0.005	0.426252	5.89721	bAEG_V1.17486	1.12816	0.387516	-0.155153	-0.329325	0.2633	0.703719	0.738031	0.249551	-0.81019	-1.2774	-0.994546	0.096341
0	0.154771	0.008	0.426154	7.85539	AEG_V1.15734	0.468356	0.586879	-0.347942	-0.847731	-0.739349	0.094974	0.72817	0.136911	-0.2393	-0.290912	0.248747	0.201197
0	0.094771	0.006	0.425863	2.36638	AEG_V1.11750	0.980706	0.673775	-0.242151	-0.431845	0.0668	0.570827	0.708346	0.561159	-0.089719	-1.09439	-1.29367	-0.409836
0	0.101682	0.01	0.425789	9.38469	bAEG_V1.13403	0.677374	-0.372514	-0.588038	-0.06071	0.855546	0.60951	0.252495	-0.293852	-0.540627	-0.718363	-0.243632	0.422812
0	0	0.001	0.425124	65.9152	AEG_V1.17091	0.711293	0.495151	-0.468884	-0.939958	-1.05917	-0.246906	0.643441	0.726611	0.121188	-0.171953	0.017173	0.172015
0	0.118002	0.006	0.425086	10.3478	bAEG_V1.4031	0.558296	-0.61245	-0.76183	-0.127441	0.842288	0.814235	0.335552	-0.08944	-0.472936	-0.583952	-0.250874	0.348553
0	0.099083	0.005	0.424896	75.1931	bAEG_V1.16119	0.524908	-0.453388	-0.746652	-0.086526	0.960574	0.980161	0.320422	-0.249629	-0.665211	-0.624199	-0.295537	0.335077
0	0	0.005	0.424492	2.08201	bAEG_V1.14708	0.447445	-0.246895	-0.382566	-0.126746	0.638745	1.14947	0.466353	-0.142897	-1.07101	-0.708308	-0.404335	0.380745
0	0	0.001	0.424201	2.35866	bAEG_V1.17332	0.155324	-0.41267	-0.536771	-0.114963	0.668672	1.18317	0.572645	-0.000149	-0.995468	-0.586028	-0.203222	0.269457
0	0	0.01	0.423657	3.15666	bAEG_V1.2051	0.83908	0.241644	-0.191278	-0.195032	0.168047	0.792022	0.807451	0.30328	-0.914863	-1.0685	-0.856941	0.075095
0	0.103037	0.006	0.423494	3.43651	AEG_V1.6120	0.629717	-0.110845	-0.439577	-0.008094	0.63401	0.518293	0.320099	-0.308174	-0.665053	-0.738525	-0.301305	0.469455
0	0.105273	0.005	0.423269	2.9359	bAEG_V1.872	0.879402	0.276034	-0.366818	-0.429961	0.243979	0.789009	0.832477	0.368155	-0.430982	-0.970196	-1.061	-0.130096
0	0.120932	0.011	0.423049	2.53098	AEG_V1.9530	0.902478	0.183306	-0.603791	-0.286223	0.398232	0.957359	0.720036	0.127553	-0.665933	-0.93874	-0.795808	0.001531
0	0	0.01	0.42276	7.13455	bAEG_V1.12427	0.448259	-0.252628	-0.601408	-0.172368	0.494144	0.331289	0.191687	-0.114786	-0.160078	-0.364185	-0.218558	0.418632
0	0	0.004	0.422306	3.32958	AEG_V1.7327	0.350938	-0.425613	-0.697439	-0.035236	0.953525	1.04848	0.351438	-0.201786	-0.776915	-0.655157	-0.299017	0.386779
0	0.129153	0.009	0.421724	3.85212	bAEG_V1.12878	0.521329	-0.407714	-0.759046	-0.093635	0.496308	0.538853	0.502667	0.195036	-0.389837	-0.601293	-0.343888	0.34122
0	0.115611	0.007	0.421433	2.51014	AEG_V1.10169	0.580991	-0.313867	-0.722388	-0.160719	0.540139	0.714066	0.681856	0.157294	-0.469061	-0.744862	-0.476742	0.213293
0	0	0.005	0.42093	6.53354	AEG_V1.7871	1.13812	0.368581	-0.05161	-0.279543	0.134773	0.65377	0.519226	-0.00828	-1.07544	-1.05488	-0.698078	0.35336
0	0	0.006	0.420265	6.77839	bAEG_V1.7969	1.24169	0.77664	0.466979	-0.270543	-0.284642	-0.043487	0.531659	0.323856	-0.661508	-1.18893	-0.961557	0.069837
0	0	0.002	0.420092	2.73571	bAEG_V1.4805	0.241156	-0.316196	-0.549616	-0.178635	0.626982	1.29372	0.65898	-0.023659	-1.02302	-0.654523	-0.346442	0.271255
0	0.162661	0.008	0.420041	2.04253	AEG_V1.5100	0.703822	0.168261	-0.003529	-0.599641	-0.452682	0.005107	0.296787	0.160899	-0.535172	-0.121826	-0.13615	0.514124
0	0.132388	0.009	0.419848	1.72828	bAEG_V1.5259	0.604465	-0.043349	-0.505708	-0.072874	0.318065	0.477282	0.458473	0.197155	-0.437939	-0.665164	-0.595839	0.265434
0	0.123999	0.006	0.419486	2.90924	AEG_V1.7563	0.590124	0.829136	0.13	-0.749834	-0.969662	-0.306282	0.583952	0.241547	-0.188004	-0.393791	0.089125	0.143689
0	0.093833	0.006	0.419407	14.407	bAEG_V1.10428	0.966613	0.286438	-0.0643	-0.316611	0.190844	0.716072	0.866865	0.232078	-0.77422	-1.11444	-0.931751	-0.057589
0	0.108518	0.002	0.419061	1.86534	AEG_V1.9612	-0.122934	-0.270926	-0.6766	-0.337573	0.331868	1.14317	0.54692	0.002735	-0.422904	-0.393782	0.00478	0.195246
0	0.096959	0.005	0.419035	7.1907	bAEG_V1.4989	0.75575	0.647675	-0.237188	-1.05714	-1.16039	-0.262369	0.712359	0.483253	0.095713	-0.164039	0.039511	0.14687
0	0.095874	0.006	0.419003	8.43917	AEG_V1.16974	0.224887	-0.68279	-0.773676	-0.202529	0.513719	0.470068	0.430524	0.235127	-0.28772	-0.535252	-0.012979	0.620621
0	0	0.003	0.418871	45.0879	bAEG_V1.13516	0.378634	-0.486767	-0.709182	-0.094469	0.929576	1.11229	0.525436	-0.122815	-0.824213	-0.72262	-0.333513	0.347643
0	0.097694	0.011	0.418812	2.38797	bAEG_V1.8866	0.823242	0.050933	-0.345184	-0.305351	0.513567	0.680537	0.759769	0.153286	-0.684522	-1.07091	-0.762556	0.187187
0	0.100129	0.009	0.418089	2.0288	bAEG_V1.18014	0.785176	0.626929	-0.375683	-1.12539	-0.897196	-0.053866	0.69476	0.175993	-0.238599	-0.386799	0.287146	0.507528
0	0	0.009	0.418004	2.51239	AEG_V1.13903	0.899154	0.687766	0.203466	-0.207243	-0.142427	0.478833	0.795317	0.644186	-0.367647	-1.15876	-1.39301	-0.439632
0	0.164932	0.002	0.4175	4.80015	AEG_V1.9250	0.801879	0.854324	-0.333062	-0.836206	-0.764312	0.095218	0.520142	-0.002318	-0.141859	-0.210989	-0.010803	0.027984
0	0.102968	0.008	0.41681	2.58059	bAEG_V1.2126	0.448889	-0.343969	-0.443951	0.131513	0.706096	0.538122	0.196495	-0.242456	-0.72172	-0.671797	-0.208418	0.611198
0	0.122634	0.009	0.416766	4.72019	bAEG_V1.7751	0.616689	-0.182587	-0.721387	-0.18643	0.430971	0.663523	0.628337	0.293037	-0.427522	-0.73468	-0.586686	0.206736
0	0.14135	0.014	0.416136	2.05892	AEG_V1.11411	0.588657	0.385937	0.062683	-0.5011	0.06189	0.345199	0.438202	-0.118494	0.032719	-0.507407	-0.556156	-0.23213
0	0	0.008	0.416005	0.815464	AEG_V1.15950	0.595247	0.533296	-0.019604	-0.044164	-0.212138	0.695205	0.776468	0.463856	-0.772958	-1.0428	-0.940406	-0.032003
0	0.178291	0.01	0.415828	2.45877	AEG_V1.14120	0.494297	-0.066284	0.05744	-0.485606	-0.51866	0.100375	0.610194	0.226472	-0.675724	-0.305158	0.060475	0.502179
0	0.172018	0.01	0.415785	27.8552	AEG_V1.11924	0.832546	0.099035	0.266802	-0.162131	-0.037186	0.065646	0.69641	0.516984	-0.431891	-0.975888	-0.820561	-0.049767
0	0.138352	0.003	0.415478	3.28593	AEG_V1.6349	0.657441	0.187656	0.01616	-0.404541	-0.391393	0.148999	0.408092	0.109005	-0.975798	-0.517952	0.068182	0.694149
0	0	0.006	0.415096	2.28742	AEG_V1.1474	0.793939	0.552345	0.111998	-0.309274	-0.016976	0.517887	0.804649	0.567427	-0.316739	-1.10768	-1.23671	-0.36087
0	0.094447	0.008	0.415082	6.57429	AEG_V1.13850	0.855255	0.136263	-0.46651	-0.300869	0.39714	0.99263	0.857009	0.294953	-0.815197	-1.12112	-0.861573	0.032023
0	0.108387	0.006	0.414674	4.33617	AEG_V1.4438	0.765348	-0.013655	-0.791196	-0.361489	0.445906	0.779631	0.692657	0.270779	-0.305948	-0.870619	-0.694371	0.082954
0	0.128353	0.006	0.41452	2.32511	bAEG_V1.16145	1.12075	0.25909	-0.117889	-0.755221	-0.840464	-0.452377	0.493172	0.483298	-0.286208	-0.496823	-0.041021	0.633699
0	0.116588	0.006	0.414372	7.36773	AEG_V1.7468	0.516183	0.020075	-0.385165	-0.307234	-0.063493	0.66423	0.92589	0.785095	-0.416804	-0.706476	-0.838947	-0.193354
0	0.151757	0.004	0.414186	47.6779	AEG_V1.2347	0.311984	0.548906	-0.352374	-0.809534	-0.923114	0.09101	0.767594	0.507791	-0.039953	-0.174545	0.073759	-0.001524
0	0.10118	0.013	0.413808	4.05004	bAEG_V1.11394	0.420905	-0.381294	-0.849259	-0.169667	0.725225	0.756951	0.542326	0.028805	-0.415658	-0.627813	-0.309416	0.278894
0	0.131091	0.006	0.413457	1.96937	AEG_V1.6551	0.783616	0.045946	-0.3188	-0.174312	0.214432	0.060835	0.226583	-0.062395	-0.422989	-0.653006	-0.301879	0.601968
0	0.095551	0.009	0.413388	2.53253	AEG_V1.10783	0.695789	0.336788	-0.432842	-0.61135	0.180623	0.838381	0.935725	0.333738	-0.26617	-0.767863	-0.96384	-0.27898
0	0.111132	0.01	0.413382	13.0638	bAEG_V1.8336	0.861524	0.057564	-0.620519	-0.35918	0.35762	0.823925	0.864141	0.525459	-0.458636	-1.1118	-0.913987	-0.026112
0	0	0.007	0.413355	2.34841	bAEG_V1.4325	1.04009	0.840778	0.236903	-0.816081	-1.13768	-0.502087	0.479765	0.288412	-0.250707	-0.423961	-0.125365	0.369933
0	0.178627	0.004	0.412764	8.24052	bAEG_V1.5045	0.760474	-0.015037	0.035367	-0.120734	0.06174	0.398983	0.512734	0.079574	-0.900234	-0.684255	-0.416887	0.288275
0	0	0.004	0.412476	4.1953	AEG_V1.1846	1.05033	0.317523	-0.356142	-0.358119	0.428119	0.879582	0.754658	0.063479	-0.768323	-1.19294	-0.898631	0.080461
0	0	0.004	0.412327	7.21488	AEG_V1.13694	1.33389	0.90432	0.298981	-0.272529	-0.178078	0.176017	0.600833	0.238357	-0.672321	-1.29881	-1.117	-0.013661
0	0.106916	0.004	0.412031	2.42098	bAEG_V1.13261	0.23705	-0.672329	-0.562276	-0.129421	0.684304	0.94411	0.668242	0.104317	-0.836895	-0.539929	-0.235633	0.338458
0	0.115019	0.011	0.411763	1.88371	AEG_V1.8708	0.933745	0.299165	-0.369266	-0.30559	0.189464	0.717236	0.857387	0.541739	-0.456103	-1.10938	-1.13019	-0.168202
0	0	0.005	0.411485	2.632	AEG_V1.10403	0.86082	0.381412	-0.039617	-0.349303	0.145152	0.628454	0.833392	0.420097	-0.533719	-1.11213	-1.05541	-0.179141
0	0	0.004	0.411403	4.54143	bAEG_V1.14535	0.915521	0.48304	0.167909	-0.267337	0.030402	0.404714	0.712392	0.310538	-0.477201	-1.07696	-1.03994	-0.163075
0	0.094161	0.007	0.411382	2.15538	bAEG_V1.6458	0.600802	-0.063963	-0.514102	-0.27393	0.336228	0.884465	0.949483	0.397376	-0.697722	-0.908456	-0.737934	0.027752
0	0	0.004	0.410924	22.873	bAEG_V1.2805	1.08236	0.676835	0.495532	-0.346349	-0.235594	0.095588	0.647093	0.101364	-0.71034	-1.05438	-0.784393	0.032292
0	0.136321	0.003	0.410815	1.92404	bAEG_V1.466	0.726776	0.84452	-0.05845	-0.802922	-1.00542	-0.157198	0.580576	0.157044	-0.192083	-0.353786	0.109935	0.151009
0	0	0.005	0.410198	1.84658	bAEG_V1.13009	0.369022	-0.344862	-0.454978	-0.045942	0.711711	0.986377	0.591094	-0.016101	-1.04852	-0.800495	-0.348732	0.401423
0	0.128531	0.008	0.409823	3.35136	AEG_V1.19064	1.02183	0.24319	-0.33444	-0.363277	0.155746	0.025462	0.20139	-0.157989	-0.411329	-0.655386	-0.315219	0.590022
0	0.117243	0.005	0.409684	1.33799	bAEG_V1.4988	0.869959	0.493625	-0.123051	-0.313454	-0.002156	0.711472	0.302686	-0.19119	-1.09323	-0.617909	-0.362724	0.325978
0	0.105042	0.004	0.409656	5.6662	AEG_V1.3542	0.216122	-0.511547	-0.759954	-0.257884	0.755477	0.689677	0.395836	-0.089156	-0.229951	-0.387246	-0.178104	0.356728
0	0.097741	0.007	0.409637	2.63296	bAEG_V1.9075	1.1206	0.875127	0.273748	-0.557776	-1.02919	-0.456775	0.343592	0.303862	-0.42986	-0.532691	-0.236875	0.326247
0	0	0.005	0.409091	2.14255	AEG_V1.3122	0.366534	-0.280096	-0.719006	-0.202805	0.678116	1.21012	0.604491	0.07569	-0.844598	-0.669489	-0.447159	0.228199
0	0.159274	0.007	0.408566	1.86522	bAEG_V1.11750	0.854767	0.448138	-0.504707	-0.224839	0.269716	0.410417	0.420295	-0.106299	-0.276411	-0.939314	-0.469384	0.117622
0	0.100233	0.009	0.408047	14.4827	bAEG_V1.7292	0.467138	-0.367329	-0.76461	-0.105568	0.714353	0.648421	0.382614	0.079042	-0.450994	-0.699473	-0.313299	0.409706
0	0.12475	0.005	0.407465	2.03564	bAEG_V1.1680	0.84748	0.991987	0.123924	-0.716875	-1.05089	-0.292656	0.514011	0.110892	-0.223428	-0.430438	-0.021397	0.147393
0	0.135288	0.007	0.407079	8.49887	bAEG_V1.11938	0.888344	0.07262	-0.073758	-0.144308	0.173614	0.584513	0.688591	0.183042	-0.874813	-0.944142	-0.669439	0.115735
0	0.161477	0.007	0.406681	1.43171	AEG_V1.3977	0.446924	-0.182433	-0.062702	-0.374922	-0.190395	0.170966	0.490323	-0.16324	-0.918829	-0.293925	0.386959	0.691273
0	0	0.005	0.406663	11.9889	AEG_V1.10998	1.12441	0.614548	0.147647	-0.333903	0.066584	0.518198	0.770554	0.243137	-0.755735	-1.26327	-1.09585	-0.036315
0	0.117388	0.007	0.406201	1.23508	AEG_V1.3825	0.958779	0.560911	0.078843	-0.340485	-0.056292	0.420853	0.471379	-0.043754	-0.8794	-0.710457	-0.609793	0.149416
0	0	0.002	0.406153	2.65026	AEG_V1.9697	1.13649	0.259466	-0.51714	-0.440324	0.314593	0.249511	0.08143	-0.497736	-0.564753	-0.696611	-0.057153	0.732225
0	0.094994	0.006	0.405789	1.8858	bAEG_V1.4454	0.816942	0.296407	-0.405891	-0.275673	0.293089	0.952979	0.741693	0.332289	-0.789034	-1.05059	-0.948374	0.036165
0	0.09631	0.01	0.405776	6.96302	AEG_V1.1122	0.842268	0.64188	-0.494021	-1.11679	-1.13511	-0.167212	0.648986	0.59204	0.156451	-0.089268	-0.038115	0.158886
0	0.259924	0.011	0.405565	8.28155	AEG_V1.17464	0.722066	0.514028	-0.374287	-0.434944	-0.524453	0.130851	0.323676	0.116473	0.161403	-0.099056	-0.214692	-0.321066
0	0	0.007	0.404933	4.58101	bAEG_V1.20081	1.05043	0.223421	-0.534901	-0.375567	0.356675	0.288428	0.123938	-0.070341	-0.390764	-0.778136	-0.432606	0.539428
0	0.102074	0.006	0.404847	2.74003	bAEG_V1.15912	0.636814	-0.199763	-0.593047	-0.221242	0.546695	1.05668	0.800501	0.173147	-0.827086	-0.890806	-0.643752	0.161859
0	0.153484	0.001	0.404726	2.22034	AEG_V1.21262	0.379324	-0.203337	-0.031618	-0.143464	0.11928	0.244078	0.319579	-0.231548	-1.06057	-0.388893	0.288171	0.708995
0	0	0.004	0.404569	1.90838	AEG_V1.6650	0.60324	0.298543	-0.127561	-0.330594	-0.006875	0.753771	0.882768	0.66784	-0.467712	-0.970636	-1.1015	-0.201288
0	0.140899	0.003	0.404531	8.77706	AEG_V1.10712	0.752936	0.644096	-0.675833	-1.12532	-0.879859	0.166846	0.682556	0.429352	0.163642	-0.110291	-0.050907	0.002783
0	0.125941	0.005	0.404108	4.5378	AEG_V1.11630	0.893414	0.96793	-0.015718	-0.773346	-1.02088	-0.323362	0.474116	0.173687	-0.203116	-0.430169	0.049716	0.207727
0	0	0.007	0.403854	2.39586	AEG_V1.11128	0.856435	0.748521	-0.057379	-0.304403	-0.082832	0.662798	0.833553	0.673594	-0.226232	-1.16502	-1.39275	-0.546282
0	0.139335	0.002	0.403734	1.89784	bAEG_V1.11701	1.14746	0.780294	0.045339	-0.25679	-0.18913	-0.143997	0.329654	-0.041103	-0.161457	-0.83783	-0.701189	0.028754
0	0	0.007	0.403731	3.25283	AEG_V1.13471	1.37978	1.06688	0.449924	-0.512665	-0.936398	-0.447315	0.275209	0.265397	-0.509213	-0.796837	-0.55187	0.317107
0	0.094104	0.014	0.403729	9.63488	AEG_V1.5337	0.451061	-0.342612	-0.696987	-0.20714	0.658066	0.769885	0.53936	0.121121	-0.473038	-0.725724	-0.457275	0.363283
0	0.128428	0.011	0.403296	2.14692	AEG_V1.13772	1.23816	0.56911	0.30489	-0.425951	-0.650319	-0.231157	0.349595	0.188887	-0.628599	-0.751287	-0.342617	0.379289
0	0.104273	0.007	0.403242	2.77534	bAEG_V1.1474	0.912309	0.380246	-0.113502	-0.27106	0.172811	0.574747	0.830874	0.460712	-0.59077	-1.13023	-1.11297	-0.113168
0	0.154712	0.002	0.40311	4.35342	bAEG_V1.19050	0.220172	-0.319031	0.015387	-0.159709	0.136474	0.490892	0.487059	-0.038988	-1.06293	-0.437191	0.076853	0.591015
0	0	0.007	0.402916	1.71148	AEG_V1.1667	1.06229	0.752032	0.116479	-0.938983	-1.17139	-0.440559	0.514071	0.327593	-0.250946	-0.401184	-0.084589	0.515186
0	0.099418	0.004	0.402118	4.02937	AEG_V1.18292	1.05108	0.7315	0.03206	-0.233328	-0.002985	0.495631	0.810814	0.538231	-0.415282	-1.2562	-1.35623	-0.395293
0	0.116559	0.002	0.401911	2.58919	AEG_V1.5570	0.960389	0.205996	-0.371459	-0.318693	0.179452	0.026147	0.184736	-0.199703	-0.417613	-0.707176	-0.208028	0.665952
0	0.103235	0.009	0.40191	1.62948	bAEG_V1.11459	0.310366	-0.438155	-0.543341	0.041544	0.75253	0.872131	0.442787	0.012149	-0.892331	-0.687467	-0.319676	0.449461
0	0.106231	0.006	0.401768	1.31703	AEG_V1.2578	0.967587	0.327763	-0.197317	-0.107766	0.183297	0.595026	0.517321	0.19498	-0.938198	-1.09567	-0.807328	0.360308
0	0.097825	0.013	0.401625	7.73514	bAEG_V1.1359	0.248856	-0.609401	-0.822328	-0.236133	0.716854	0.748599	0.625599	0.149221	-0.414188	-0.576377	-0.224916	0.394214
0	0	0.011	0.401367	1.81158	bAEG_V1.17319	0.494475	-0.100072	-0.513389	-0.09019	0.468293	1.11621	0.655666	0.182895	-1.00552	-0.911691	-0.570066	0.273393
0	0	0.012	0.400757	0.960753	bAEG_V1.5586	0.579759	0.493032	-0.152754	-0.27784	-0.052334	0.934543	0.83559	0.441684	-0.626764	-1.07291	-0.923295	-0.178711
0	0.108806	0.014	0.400373	2.83748	bAEG_V1.7649	0.544448	-0.18276	-0.908425	-0.447964	0.260741	0.997163	0.941806	0.596935	-0.417853	-0.745263	-0.660561	0.021733
0	0.095061	0.006	0.399936	3.63583	AEG_V1.5870	0.949387	0.659764	-0.082091	-0.258285	-0.005789	0.688476	0.867249	0.55435	-0.482892	-1.21406	-1.31674	-0.359374
0	0.09382	0.011	0.399574	2.12624	bAEG_V1.9119	0.69629	0.418686	-0.532504	-0.484146	0.130183	1.00104	0.753922	0.472607	-0.321255	-0.914781	-1.01461	-0.205439
0	0.101521	0.007	0.399483	1.6813	AEG_V1.3653	0.652487	0.168838	-0.40124	-0.369568	0.077235	0.869926	1.01892	0.644741	-0.522421	-0.910426	-0.958881	-0.269611
0	0	0.006	0.399292	2.80014	AEG_V1.1609	0.391094	0.036376	-0.716048	-0.737837	-0.363947	0.51022	1.12274	1.06978	0.048628	-0.500907	-0.65286	-0.207239
0	0	0.007	0.399158	1.65633	bAEG_V1.6494	0.728642	0.196931	-0.56954	-0.255483	0.343765	1.05703	0.817546	0.337012	-0.71841	-1.09662	-0.885032	0.044162
0	0.131777	0.004	0.399132	3.8216	AEG_V1.9619	0.63225	0.904972	-0.046453	-0.84234	-1.1026	-0.184313	0.576562	0.243453	-0.085974	-0.312832	0.079991	0.137283
0	0.100635	0.008	0.398841	2.75817	bAEG_V1.153	0.427132	-0.411451	-0.786215	-0.395299	0.40152	0.81047	0.800582	0.410106	-0.352245	-0.664514	-0.525816	0.285731
0	0.133141	0.005	0.398745	4.697	AEG_V1.6351	0.895432	0.285648	-0.249552	-0.493625	0.269529	0.522572	0.595767	0.056763	-0.143616	-0.734029	-0.849872	-0.155019
0	0.11382	0.005	0.398692	7.7029	AEG_V1.17129	1.05259	0.874817	-0.270258	-0.998346	-1.04813	-0.250606	0.471855	0.247497	-0.091168	-0.290438	0.057978	0.24421
0	0.154471	0.005	0.398596	2.94065	bAEG_V1.1338	0.689505	0.74229	-0.201836	-0.908879	-0.937004	-0.140058	0.599977	0.222797	0.016974	-0.186611	0.105157	-0.002312
0	0.111447	0.009	0.398383	2.18868	AEG_V1.9127	0.8316	0.413	-0.17969	-0.32545	0.137999	0.629194	0.827417	0.520782	-0.453801	-0.989686	-1.16376	-0.247602
0	0.107012	0.006	0.398158	3.57728	AEG_V1.13467	1.02409	0.229536	-0.40972	-0.278376	0.480768	0.690532	0.692055	0.109053	-0.657776	-1.15866	-0.842032	0.12054
0	0.101383	0.01	0.397664	7.0216	AEG_V1.5494	0.333566	-0.317214	-0.276686	-0.084805	0.494153	0.913978	0.568856	0.009953	-1.05113	-0.601075	-0.314655	0.325055
0	0	0.004	0.397584	3.81481	bAEG_V1.13443	0.744002	0.379114	-0.180454	-0.360378	0.072512	0.667101	0.884065	0.669121	-0.317825	-1.0574	-1.15479	-0.345067
0	0.117994	0.004	0.397533	2.5307	AEG_V1.17707	0.630156	-0.218811	-0.345458	0.015919	0.428165	0.187256	0.091063	-0.267283	-0.67512	-0.636248	-0.035608	0.825969
0	0	0.006	0.397114	1.38307	bAEG_V1.6894	0.573268	-0.119873	-0.344731	-0.073077	0.570667	0.922581	0.598772	-0.006153	-1.11709	-0.926163	-0.474335	0.396136
0	0.103549	0.017	0.396599	16.6743	bAEG_V1.13621	0.544971	-0.396742	-0.666865	-0.108709	0.846976	0.713396	0.322907	-0.164109	-0.482095	-0.668943	-0.323201	0.382412
0	0	0.006	0.396059	2.78603	bAEG_V1.12523	0.988094	0.385439	-0.277558	-0.280511	0.262693	0.801113	0.876026	0.356453	-0.691666	-1.27971	-1.08278	-0.057591
0	0.177123	0.006	0.395701	0.717219	bAEG_V1.11957	0.293413	-0.208446	-0.225407	-0.507677	-0.540042	0.233344	0.879515	0.846045	-0.318826	-0.355902	-0.261245	0.165228
0	0.10997	0.01	0.395669	2.50973	bAEG_V1.9590	0.977743	0.433725	-0.193878	-0.210117	0.154164	0.745969	0.763663	0.264039	-0.779921	-1.09188	-1.00464	-0.058868
0	0.195444	0.01	0.395484	9.2674	AEG_V1.3664	0.323305	0.578968	-0.463624	-0.705091	-0.799108	0.257211	0.52069	0.433437	-0.074267	-0.068384	0.038435	-0.041571
0	0.119318	0.009	0.394918	3.43284	AEG_V1.4544	0.879057	0.3179	-0.517314	-0.334217	0.257923	1.03223	0.781682	0.346341	-0.645219	-1.02001	-0.976291	-0.122087
0	0	0.005	0.394759	21.2959	AEG_V1.19282	1.39473	0.777137	0.18816	-0.742259	-0.702513	-0.244366	0.35676	-0.004857	-0.552531	-0.623542	-0.275804	0.429086
0	0.150488	0.009	0.393975	4.58239	bAEG_V1.11476	0.898149	0.40467	0.189185	-0.682186	-0.653006	0.038182	0.473523	0.030231	-0.782843	-0.462631	-0.031032	0.577758
0	0.094818	0.015	0.393832	2.00664	AEG_V1.14439	1.00288	0.726893	0.192337	-0.44014	-0.369971	0.201675	0.539689	-0.083791	-1.04745	-0.863971	-0.304272	0.44612
0	0.116538	0.011	0.393362	2.44803	AEG_V1.4614	1.04135	0.744556	-0.110233	-0.219979	-0.017423	0.596887	0.672274	0.543288	-0.41149	-1.15543	-1.34606	-0.337737
0	0	0.008	0.393338	1.12961	bAEG_V1.10806	0.3128	-0.044183	-0.763812	-0.447232	0.104864	1.10208	1.03007	0.625605	-0.542185	-0.721596	-0.633379	-0.023037
0	0.207067	0.004	0.393288	4.12854	AEG_V1.7265	0.145741	-0.347761	-0.043	-0.116784	-0.047469	0.383424	0.382318	0.034085	-0.8075	-0.097947	0.062743	0.45215
0	0.172746	0.001	0.393083	2.63558	AEG_V1.14096	0.461038	0.799691	-0.01672	-0.587162	-0.730627	0.044129	0.554766	0.038498	-0.108848	-0.311636	0.045052	-0.188181
0	0.115724	0.001	0.393066	5.64414	AEG_V1.799	0.60613	0.532711	-0.537481	-0.999534	-1.11854	-0.067894	0.774745	0.713696	0.359013	-0.09494	-0.107491	-0.060416
0	0.161006	0.017	0.392634	2.47557	AEG_V1.557	0.457797	0.311059	-0.469614	-0.775531	-0.55998	0.15906	0.594984	0.01151	-0.455753	-0.334084	0.538349	0.522204
0	0	0.003	0.392486	10.1762	bAEG_V1.4469	0.512	-0.400577	-0.661476	-0.063642	0.919275	0.783854	0.237316	-0.269558	-0.513916	-0.652551	-0.272038	0.381312
0	0.156213	0.002	0.39168	2.08521	AEG_V1.19402	0.433172	-0.152061	0.068688	-0.288819	0.02546	0.337908	0.427489	-0.324195	-1.08628	-0.405884	0.324615	0.639908
0	0.118729	0.005	0.391543	13.9954	AEG_V1.11747	1.0953	0.244615	-0.208561	-0.201614	0.336954	0.711514	0.575442	0.008344	-0.99951	-1.08234	-0.738109	0.257964
0	0.107075	0.009	0.39137	1.69834	AEG_V1.4639	0.560267	0.133516	-0.691903	-0.244724	0.450845	1.16128	0.516365	0.148138	-0.697305	-0.821471	-0.62011	0.105104
0	0.10078	0.012	0.39114	1.4746	AEG_V1.9928	1.09169	0.923985	0.156635	-0.69587	-0.846501	0.047153	0.410716	0.003564	-0.785956	-0.574117	-0.183861	0.452562
0	0.110391	0.011	0.391073	2.18761	AEG_V1.5154	0.853764	0.307091	-0.272937	-0.560842	-0.447258	0.16355	0.280388	-0.147584	-0.983414	-0.354879	0.275483	0.886639
0	0.143956	0	0.390848	12.5688	bAEG_V1.11854	0.584557	0.944246	0.110379	-0.740487	-0.809325	-0.110265	0.574881	0.018056	-0.24906	-0.32236	-0.019712	0.01909
0	0.093775	0.006	0.390711	1.41429	AEG_V1.11749	1.07866	0.665024	0.10769	-0.389591	-0.281903	0.256232	0.461828	-0.115199	-1.07615	-0.834888	-0.33686	0.465158
0	0.108503	0.009	0.390227	6.9377	AEG_V1.11894	0.447935	-0.371406	-0.591438	-0.083004	0.842723	0.685208	0.433176	-0.200296	-0.503807	-0.687048	-0.311995	0.339952
0	0.098771	0.011	0.389949	1.9572	bAEG_V1.1055	0.707848	0.453227	-0.238868	-0.532561	0.076455	0.459483	0.652546	0.384721	0.167546	-0.695132	-0.999724	-0.43554
0	0.101707	0.006	0.38986	4.43144	AEG_V1.5092	0.629114	-0.304978	-0.875275	-0.277824	0.642276	0.652629	0.355748	-0.008326	-0.239786	-0.521715	-0.340314	0.288452
0	0.109384	0.009	0.389706	3.76911	AEG_V1.6615	0.894577	0.171577	-0.639881	-0.361562	0.482024	0.921619	0.696426	0.165842	-0.508928	-1.0109	-0.841787	0.030996
0	0.099397	0.01	0.389514	1.3223	AEG_V1.6039	0.616501	0.341334	-0.547187	-0.307804	0.059991	0.937417	0.841293	0.612533	-0.351042	-0.979759	-1.03484	-0.188438
0	0.119311	0.011	0.389428	8.35556	AEG_V1.20086	0.774161	-0.046697	-0.598638	-0.177043	0.661076	0.603155	0.422816	-0.148993	-0.494275	-0.783768	-0.477919	0.266126
0	0.09517	0.009	0.388502	5.99967	bAEG_V1.1132	1.08488	0.373753	0.052278	-0.292451	0.159901	0.656775	0.745272	0.090355	-0.893425	-1.17185	-0.864313	0.058819
0	0.153788	0.005	0.388373	48.9488	bAEG_V1.8723	0.241389	0.547397	-0.457609	-0.906931	-0.836754	0.266379	0.927747	0.545228	0.116884	-0.195886	-0.073428	-0.174416
0	0.156362	0.006	0.388189	4.04248	bAEG_V1.7468	0.187124	-0.033141	-0.034173	-0.497062	-0.535296	0.081415	0.831972	0.621157	-0.414437	-0.30607	-0.123083	0.221594
0	0.12265	0.01	0.388112	4.91091	AEG_V1.16362	0.738684	-0.144215	-0.524667	-0.17272	0.641054	0.556938	0.471781	-0.094335	-0.452786	-0.814318	-0.489813	0.284399
0	0	0.012	0.38793	1.29109	bAEG_V1.18019	0.217037	-0.399275	-0.438715	0.136149	0.778278	1.05489	0.47795	-0.131572	-1.14779	-0.838369	-0.215696	0.507114
0	0.127096	0.015	0.387282	2.59405	bAEG_V1.12896	0.668063	0.153211	-0.386623	-0.261208	0.268053	0.943769	0.568897	0.307575	-0.753235	-0.743464	-0.830589	0.065551
0	0.120307	0.007	0.386664	2.37661	bAEG_V1.14327	0.767867	-0.02664	-0.320857	-0.134328	0.412722	0.829153	0.705253	0.134352	-0.934896	-0.940209	-0.67988	0.187464
0	0.109446	0.004	0.3859	1.72048	bAEG_V1.8018	0.914711	0.394777	-0.304903	-0.177135	0.168914	0.615672	0.617539	0.433013	-0.49115	-1.11543	-1.09211	0.036091
0	0.095025	0.009	0.385847	7.82948	bAEG_V1.18062	0.477033	-0.331064	-0.763013	-0.302166	0.633669	0.869944	0.892936	0.1965	-0.505108	-0.822886	-0.481685	0.135841
0	0.096609	0.006	0.385807	1.46648	AEG_V1.4026	0.834493	0.126802	-0.282431	-0.758708	-0.19309	0.240382	0.286293	-0.530902	-0.984822	-0.271604	0.498678	1.03491
0	0.111765	0.014	0.385239	14.4097	AEG_V1.12061	0.652111	-0.350052	-0.562894	-0.117435	0.885731	0.688486	0.344373	-0.258703	-0.537301	-0.770527	-0.326249	0.352461
0	0.130337	0.011	0.385134	2.31182	bAEG_V1.6793	0.620505	-0.036177	-0.755522	-0.117789	0.606539	0.752024	0.373875	-0.143252	-0.440411	-0.667576	-0.423471	0.231255
0	0.139994	0.011	0.384395	2.75358	bAEG_V1.20330	0.519918	0.63963	0.004046	-0.650414	-0.726348	0.07334	0.578816	0.010038	-0.379161	-0.407379	0.182881	0.154633
0	0.224231	0.008	0.384386	8.53187	bAEG_V1.19287	0.21808	0.561848	-0.250092	-0.684046	-0.678607	-0.127448	0.604254	0.363903	0.033996	-0.231559	0.158563	0.031108
0	0.10432	0.006	0.383859	21.3848	AEG_V1.20016	0.144633	-0.696222	-0.85171	-0.07502	0.75267	0.749948	0.528612	0.138319	-0.469197	-0.524756	-0.130889	0.433614
0	0	0.006	0.383767	4.1339	bAEG_V1.10225	1.15285	0.822434	0.132022	-0.334187	-0.043203	0.620446	0.673826	0.154299	-0.92464	-1.21762	-1.02424	-0.011998
0	0.108183	0.003	0.383054	58.9527	AEG_V1.11787	1.17807	0.672542	0.363602	-0.204024	-0.148763	0.125313	0.582597	0.31181	-0.704543	-1.16625	-1.01404	0.00369
0	0.140286	0.022	0.382891	6.8266	bAEG_V1.4038	0.768528	0.090865	0.167627	-0.334879	0.202347	0.540598	0.558644	-0.231816	-0.681101	-0.752991	-0.399845	0.072023
0	0	0.009	0.382122	6.63991	bAEG_V1.2218	0.598717	0.00313	-0.233995	-0.2442	0.276202	0.856609	0.826794	0.232856	-0.87168	-0.808963	-0.671613	0.036143
0	0.226753	0.006	0.381364	2.76734	bAEG_V1.8305	0.603538	0.025636	0.010624	-0.414992	-0.237308	0.2002	0.301284	-0.14123	-0.793932	-0.144714	0.065127	0.525766
0	0	0.004	0.381133	1.36075	AEG_V1.9467	0.950098	0.677022	-0.128856	-0.338308	0.083215	0.947324	0.621897	0.0293	-0.973549	-1.03935	-0.884052	0.055254
0	0	0.013	0.380977	5.11658	bAEG_V1.12795	0.459065	-0.350402	-0.699852	-0.203444	0.784854	0.964268	0.775243	0.004143	-0.628225	-0.890936	-0.448578	0.233863
0	0.101779	0.012	0.379393	1.32004	bAEG_V1.5502	0.872315	0.275394	-0.391466	-0.27171	0.392962	0.904242	0.762576	0.281372	-0.806292	-1.13674	-0.929439	0.046788
0	0.1164	0.009	0.37922	1.94309	bAEG_V1.1437	0.808934	0.003282	-0.658614	-0.183747	0.517079	0.824624	0.596983	0.141696	-0.529818	-1.00594	-0.697317	0.182835
0	0.098517	0.013	0.379094	1.79556	AEG_V1.16003	0.700324	0.038649	-0.474427	-0.223379	0.365423	0.96357	0.873564	0.35314	-0.754398	-1.05166	-0.871987	0.081185
0	0.136594	0.004	0.378487	0.949746	AEG_V1.7320	0.534581	0.214497	0.029928	0.031343	-0.168061	0.208339	0.444646	0.071253	-0.534324	-0.835896	-0.40477	0.408466
0	0	0.014	0.377611	0.760619	bAEG_V1.2781	0.545696	0.959705	0.150586	-0.097414	-0.356225	0.649724	0.708382	0.4313	-0.574896	-1.06002	-1.02061	-0.336227
0	0.12178	0.012	0.37681	4.06886	AEG_V1.846	0.616022	-0.305367	-0.654171	-0.128671	0.735989	0.7887	0.553109	0.006021	-0.600596	-0.810522	-0.495303	0.294789
0	0.157013	0.01	0.376573	3.68094	AEG_V1.3989	0.603104	0.621244	-0.189329	-0.878397	-0.828738	-0.058179	0.634176	0.150796	-0.212353	-0.298197	0.263894	0.191979
0	0.140791	0.013	0.375917	3.71224	bAEG_V1.16044	1.21484	0.608777	0.282615	-0.383438	-0.623087	-0.343074	0.339748	0.155884	-0.571199	-0.679003	-0.331588	0.329527
0	0.15429	0.014	0.375789	1.26571	bAEG_V1.4904	0.155269	0.098698	-0.140266	0.098369	0.058881	0.664876	0.232804	0.03998	-0.635669	-0.682648	-0.303435	0.413142
0	0.102742	0.016	0.375772	4.63626	bAEG_V1.12694	0.631455	-0.121692	-0.705462	-0.385719	0.422349	1.02123	0.901455	0.494598	-0.545147	-0.958324	-0.817041	0.062298
0	0.13988	0.006	0.375413	3.07692	bAEG_V1.13396	0.980904	0.516952	-0.19448	-0.212103	0.181392	0.387783	0.722975	0.206478	-0.237167	-1.12617	-0.985425	-0.241139
0	0.131587	0.006	0.375234	1.87905	AEG_V1.12431	0.469359	-0.37292	-0.40107	0.187506	0.551855	0.345547	0.167099	-0.133651	-0.724541	-0.657333	-0.127299	0.695447
0	0.110375	0.013	0.374629	1.74011	bAEG_V1.2651	0.669304	-0.065026	-0.553303	-0.203251	0.507772	0.916694	0.713711	0.289528	-0.738763	-0.975852	-0.763817	0.203003
0	0.194979	0.002	0.374489	16.4528	AEG_V1.5408	0.326503	0.710893	-0.092796	-0.651833	-0.828539	-0.242366	0.562217	0.298577	-0.087708	-0.247662	0.126355	0.126361
0	0.129524	0.005	0.3743	3.97607	AEG_V1.13646	1.23027	0.559403	-0.285247	-0.228184	0.223043	0.612406	0.549682	0.179373	-0.697689	-1.18983	-1.02231	0.069082
0	0.140765	0.008	0.373919	9.1577	bAEG_V1.7955	0.550195	0.793536	-0.473835	-1.12312	-0.965572	0.00502	0.640814	0.499109	0.293399	-0.049413	-0.108174	-0.061956
0	0.12209	0.014	0.373104	4.24317	bAEG_V1.8022	0.489419	-0.225464	-0.601533	0.019978	0.743699	0.553901	0.255075	-0.205206	-0.507581	-0.634104	-0.289156	0.400973
0	0	0.006	0.372865	1.58722	bAEG_V1.13463	0.488385	-0.086456	-0.443186	0.026397	0.539731	0.985717	0.397199	0.017478	-0.948422	-0.918566	-0.515938	0.45766
0	0.126794	0.005	0.372675	2.31621	bAEG_V1.4280	0.822919	0.508228	-0.234381	-0.311675	0.21919	0.274242	0.391832	-0.027574	-0.234234	-0.798543	-0.728918	0.118913
0	0.125365	0.005	0.372509	3.87422	AEG_V1.10725	1.17506	0.563873	-0.263607	-0.247402	0.175106	0.669184	0.55885	0.21375	-0.594522	-1.16973	-1.08702	0.006459
0	0.10586	0.007	0.372429	3.36853	bAEG_V1.13222	0.222154	-0.632089	-0.747334	0.009252	0.846648	0.833496	0.497314	-0.02688	-0.559929	-0.584567	-0.236349	0.378283
0	0.144702	0.014	0.371665	2.56507	AEG_V1.15295	0.77558	-0.062998	-0.516569	-0.081118	0.537163	0.247254	0.042903	-0.478662	-0.356804	-0.581809	-0.026586	0.501646
0	0.101158	0.006	0.371545	8.54317	bAEG_V1.15204	0.326423	-0.307965	-0.647128	-0.056012	0.864345	0.812451	0.499441	-0.220808	-0.567903	-0.691885	-0.296778	0.285819
0	0.151836	0.012	0.371327	11.0485	AEG_V1.3983	1.10508	0.584851	0.366627	-0.207384	-0.477904	-0.098335	0.270139	0.359248	-0.701571	-0.79566	-0.659407	0.254314
0	0.170292	0.009	0.370781	3.24965	bAEG_V1.13190	0.641722	0.141326	-0.622112	-0.708782	-0.20974	0.426904	0.495851	0.646312	0.163963	-0.134742	-0.756239	-0.084463
0	0	0.005	0.370581	4.89161	AEG_V1.7523	1.21856	0.859299	0.182322	-0.646955	-0.332063	0.147796	0.347055	-0.257303	-0.561787	-0.821567	-0.316997	0.181643
0	0.133312	0.014	0.370347	5.30368	AEG_V1.15748	0.886787	-0.066746	-0.621725	-0.264372	0.569065	0.84152	0.738486	0.222659	-0.568873	-1.05578	-0.763027	0.082007
0	0.126102	0.006	0.370346	85.3578	AEG_V1.16006	0.31817	0.214964	-0.747408	-1.00251	-0.599586	0.678032	1.12362	0.621835	-0.028456	-0.289168	-0.149721	-0.139773
0	0.118569	0.004	0.370307	2.23975	bAEG_V1.15301	1.07507	0.226694	-0.37032	-0.326878	0.230811	0.087693	0.157404	-0.315597	-0.528309	-0.75094	-0.188018	0.702391
0	0.112862	0.01	0.369823	1.5395	bAEG_V1.11040	0.847278	0.433947	-0.382473	-0.323868	0.153118	0.953066	0.880485	0.51018	-0.555298	-1.11177	-1.14754	-0.257129
0	0.13295	0.013	0.369675	6.78198	bAEG_V1.15266	0.559286	-0.578221	-0.780233	-0.304933	0.64944	0.886461	0.710374	0.261554	-0.461305	-0.751137	-0.459008	0.267721
0	0.127808	0.015	0.369651	5.79424	bAEG_V1.15312	0.430846	-0.318616	-0.421718	-0.01358	0.82041	0.503117	0.249307	-0.265475	-0.574202	-0.616792	-0.257174	0.463877
0	0.098629	0.007	0.36919	3.18567	bAEG_V1.13239	1.01072	0.741485	0.02716	-0.191593	0.067127	0.348975	0.72062	0.363908	-0.335212	-1.21643	-1.2508	-0.285956
0	0.116187	0.011	0.369071	2.26213	bAEG_V1.15522	0.997146	0.368488	-0.457048	-0.28499	0.457736	0.645541	0.479925	-0.180095	-0.556177	-0.970783	-0.677752	0.17801
0	0.120832	0.012	0.368806	14.5153	bAEG_V1.1606	1.03727	0.284048	-0.433657	-0.187363	0.51583	0.800487	0.468874	-0.204169	-0.919965	-0.986426	-0.645975	0.271048
0	0.10039	0.011	0.368799	2.13813	bAEG_V1.11815	0.623354	0.005382	-0.664308	-0.44103	0.287088	1.027	1.01605	0.59076	-0.484421	-0.950092	-0.918986	-0.090794
0	0.108477	0.009	0.36845	3.58225	AEG_V1.3138	0.696324	0.035372	-0.36039	-0.39077	0.275537	0.80731	0.912837	0.494186	-0.447629	-0.979204	-0.931304	-0.112269
0	0.107994	0.012	0.368041	40.5258	bAEG_V1.8043	0.265183	-0.496936	-0.7426	-0.057487	0.879914	0.779588	0.447729	-0.107022	-0.468078	-0.574781	-0.249249	0.323741
0	0.12125	0.012	0.367351	4.82213	bAEG_V1.15351	0.412406	-0.399848	-0.887753	-0.309585	0.409092	0.874477	0.851326	0.480389	-0.466576	-0.662612	-0.481092	0.179775
0	0.148545	0.011	0.366689	11.5247	AEG_V1.871	0.562179	0.411504	-0.670647	-1.07405	-0.704182	0.307056	0.930222	0.550755	0.394892	-0.174666	-0.254181	-0.278884
0	0	0.004	0.366441	1.4259	bAEG_V1.9420	0.360737	-0.330906	-0.520294	-0.16105	0.693159	1.13704	0.645072	0.067728	-0.96006	-0.766041	-0.370169	0.204781
0	0.117431	0.003	0.366361	6.25595	AEG_V1.4334	1.03082	0.516619	-0.249631	-0.328889	0.256915	0.552554	0.704199	0.233677	-0.354551	-1.08106	-1.09737	-0.183285
0	0.125984	0.007	0.365731	3.02969	bAEG_V1.61	0.464513	-0.380958	-1.09622	-0.538681	0.132716	0.745055	0.71114	0.601702	-0.172384	-0.396568	-0.369977	0.299664
0	0.195799	0.016	0.36565	4.96934	bAEG_V1.895	0.331164	0.63212	-0.100196	-0.455397	-0.53684	0.07062	0.586431	-0.01745	-0.555141	-0.461438	0.189523	0.316603
0	0.09408	0.016	0.365455	21.5733	bAEG_V1.15892	0.253574	-0.398538	-0.560009	0.037848	0.825043	0.772789	0.457153	-0.126126	-0.669907	-0.72047	-0.293669	0.422312
0	0.121599	0.009	0.365358	3.33701	AEG_V1.11106	0.844933	0.93314	0.026636	-0.840266	-1.002	-0.320814	0.561157	0.105808	-0.296904	-0.475929	0.071973	0.392263
0	0.143997	0.006	0.36531	6.95918	AEG_V1.9775	1.01525	0.533002	0.526727	-0.416848	-0.547872	-0.306029	0.483137	0.231154	-0.655479	-0.877789	-0.396665	0.411415
0	0.13189	0.009	0.364897	7.06344	bAEG_V1.823	0.856092	-0.104458	-0.59846	-0.155304	0.71293	0.766161	0.484532	-0.065633	-0.663737	-0.928423	-0.577722	0.274024
0	0.12377	0.002	0.364881	2.19523	AEG_V1.13323	1.43732	0.86851	-0.119324	-0.439309	-0.060169	0.126693	0.316949	-0.128825	-0.380867	-1.02801	-0.764044	0.171083
0	0.134711	0.013	0.36488	1.8896	bAEG_V1.7075	0.460239	-0.39717	-0.654327	-0.010422	0.696006	0.801859	0.555566	0.078233	-0.695361	-0.724985	-0.427287	0.317651
0	0.096784	0.007	0.364783	4.0644	bAEG_V1.8862	0.631704	-0.244596	-0.655604	-0.106297	0.802087	0.752619	0.299543	-0.172859	-0.506898	-0.782875	-0.379754	0.362931
0	0.131258	0.009	0.364697	9.01636	AEG_V1.8189	0.294806	-0.637477	-0.630558	-0.06265	0.632402	1.04119	0.654209	0.116937	-0.812734	-0.524238	-0.296984	0.225098
0	0.13325	0.013	0.364431	20.4077	bAEG_V1.101	0.426285	0.345091	-0.5964	-0.905545	-0.926073	0.158937	0.872965	0.847579	0.262926	-0.059635	-0.216942	-0.209187
0	0.113245	0.001	0.36437	2.01072	AEG_V1.13683	0.680677	-0.127735	-0.086836	-0.104283	0.281166	0.4692	-0.043676	-0.523591	-1.28565	-0.442556	0.239153	0.944129
0	0	0.003	0.363998	1.69172	bAEG_V1.9174	0.457098	-0.15423	-0.625681	-0.197973	0.583683	1.2594	0.785534	0.12895	-0.947447	-0.870489	-0.544733	0.125894
0	0.101632	0.008	0.36355	1.98924	AEG_V1.1350	0.571061	-0.019853	-0.538795	-0.232087	0.492221	1.20873	0.762166	0.11131	-0.937421	-0.84899	-0.637349	0.069001
0	0.223481	0.014	0.363393	19.8383	AEG_V1.6763	0.742798	0.716892	-0.601499	-0.722862	-0.730106	0.171155	0.369354	0.244906	0.158612	-0.007961	-0.229377	-0.111913
0	0.119965	0.014	0.362521	4.01698	AEG_V1.8355	0.984209	0.077838	-0.55908	-0.151833	0.641005	0.446802	0.105809	-0.420308	-0.595617	-0.8443	-0.207822	0.523296
0	0.12919	0.012	0.362398	218.466	AEG_V1.14575	0.725045	0.287155	0.337328	-0.19261	-0.059275	0.283213	0.791266	0.616323	-0.523315	-1.04088	-1.0149	-0.20935
0	0.15436	0.013	0.361618	3.85922	AEG_V1.17675	0.703928	-0.247155	-0.855134	-0.564591	0.013486	0.539849	0.88204	0.83951	0.008838	-0.646472	-0.70129	0.026991
0	0.117085	0.015	0.361495	6.36792	AEG_V1.15020	0.371536	-0.606043	-0.872864	-0.187228	0.761444	0.818784	0.606465	0.156108	-0.438404	-0.64271	-0.299565	0.332477
0	0.124254	0.017	0.361342	12.8357	bAEG_V1.11314	0.369286	-0.549195	-0.562206	0.004774	0.902663	0.691896	0.445058	-0.132006	-0.601305	-0.699077	-0.270207	0.400318
0	0.115045	0.007	0.360826	1.8627	bAEG_V1.8179	0.535402	0.470712	-0.376254	-0.235493	0.061532	0.959309	0.532096	0.272312	-0.455183	-0.891952	-0.769229	-0.103252
0	0.157846	0.018	0.360718	8.34897	AEG_V1.16952	0.603877	-0.559815	-0.696889	-0.208863	0.634343	0.61187	0.681924	0.256999	-0.411678	-0.792538	-0.391866	0.272635
0	0.102601	0.013	0.360664	1.97032	AEG_V1.14002	0.198632	-0.379722	-0.516196	0.127916	0.817783	0.940699	0.347262	-0.076564	-0.955396	-0.631354	-0.251192	0.378132
0	0.115954	0.008	0.36057	2.91226	bAEG_V1.9834	0.836813	0.303431	-0.378118	-0.286366	0.253904	0.920645	0.902802	0.377639	-0.646524	-1.07444	-1.04663	-0.163154
0	0.15896	0.006	0.36037	1.60855	AEG_V1.11427	0.704743	0.087227	-0.195842	-0.021236	0.183171	0.200642	0.385833	0.078764	-0.515154	-0.782179	-0.539576	0.413608
0	0.137698	0.011	0.359173	1.86212	AEG_V1.10760	0.784445	0.392264	0.132194	-0.2568	-0.276472	0.20493	0.479098	0.001785	-1.09965	-0.792009	-0.228603	0.658819
0	0	0.013	0.357826	1.78927	AEG_V1.16091	0.457333	-0.139618	-0.240284	-0.057638	0.582065	0.950441	0.668029	-0.115337	-1.20919	-0.912563	-0.382201	0.398966
0	0.231689	0.032	0.357475	1.19069	bAEG_V1.8929	-0.153664	0.000672	-0.359318	-0.479539	-0.349705	0.697481	0.326055	-0.065333	-0.434528	-0.033897	0.401416	0.450359
0	0.199423	0.014	0.356856	5.67527	AEG_V1.7649	0.252417	0.570184	-0.262827	-0.711499	-0.78412	0.089688	0.611386	0.313654	-0.211606	-0.236293	0.219771	0.149245
0	0.135084	0.003	0.356589	4.63596	bAEG_V1.20698	1.17064	0.583107	-0.044832	-0.17284	0.081026	0.419499	0.630068	0.440484	-0.393237	-1.27058	-1.25168	-0.191658
0	0.110175	0.018	0.356242	2.4314	bAEG_V1.2999	0.449745	-0.297149	-0.482687	-0.144119	0.532961	0.996657	0.744691	0.2464	-0.922898	-0.818108	-0.518208	0.212713
0	0	0.011	0.355699	3.43316	bAEG_V1.20236	0.500687	0.012711	-0.303362	-0.217956	0.339711	0.926997	0.782184	0.313859	-0.894773	-0.878151	-0.728465	0.146559
0	0.139497	0.009	0.355525	21.93	bAEG_V1.18018	0.815094	-0.167859	-0.461596	-0.306038	0.483237	0.856567	0.891345	0.336393	-0.599479	-1.05028	-0.809432	0.012053
0	0.127197	0.022	0.354879	9.03293	AEG_V1.18594	0.571766	-0.549605	-0.62772	-0.005549	0.752126	0.511296	0.221232	-0.022252	-0.444374	-0.677267	-0.223894	0.494243
0	0.130198	0.008	0.354785	9.35412	AEG_V1.1597	0.504825	0.021797	-0.193589	-0.370513	-0.214584	0.368065	1.07543	1.13101	0.068879	-0.810857	-1.09942	-0.481051
0	0.150623	0.012	0.353441	15.2165	bAEG_V1.19482	0.74656	-0.195191	-0.484214	-0.351366	0.262238	0.704663	0.874876	0.718954	-0.406716	-1.00113	-0.876085	0.007409
0	0.153346	0.001	0.352692	4.69823	AEG_V1.11167	0.712764	0.825096	-0.067324	-0.86128	-0.95195	-0.320419	0.566466	0.175605	-0.14608	-0.355947	0.167414	0.255654
0	0.099083	0.017	0.352203	2.79333	bAEG_V1.7362	0.737296	-0.154487	-0.48135	-0.096203	0.725998	0.678019	0.445503	-0.090379	-0.641773	-1.05301	-0.456979	0.387367
0	0.113704	0.021	0.352193	2.39046	AEG_V1.5087	0.622095	-0.066964	-0.566876	-0.248206	0.493638	1.0609	0.770793	0.309588	-0.7862	-0.923394	-0.769144	0.103768
0	0.116986	0.008	0.351899	5.51641	AEG_V1.4567	0.542807	-0.371355	-0.833264	-0.494413	0.490316	1.03075	0.937926	0.486903	-0.465728	-0.779131	-0.63912	0.094309
0	0.104118	0.007	0.351682	2.75229	(+)E1A_r60_a20	0.517053	-0.011947	-0.206104	-0.099434	0.450572	0.685248	0.608356	0.076843	-0.972669	-0.895432	-0.536883	0.384397
0	0.138143	0.008	0.351466	3.14213	bAEG_V1.15615	0.895496	0.067008	-0.533843	-0.203823	0.519987	0.928257	0.628221	0.014627	-0.677283	-0.974262	-0.766579	0.102196
0	0.122337	0.012	0.350819	1.94583	bAEG_V1.20338	0.275217	0.454089	-0.279134	-0.700471	-0.567085	0.505605	0.593222	0.13744	-0.158785	-0.138804	-0.018004	-0.10329
0	0.181517	0.008	0.350617	29.1519	AEG_V1.7860	0.213287	0.553425	-0.404932	-0.809137	-0.915549	0.117054	0.812622	0.529236	0.049975	-0.135799	0.03016	-0.040341
0	0.15762	0.017	0.350551	2.12163	bAEG_V1.13096	0.590177	-0.113478	-0.640609	-0.156745	0.385484	0.635959	0.706544	0.333722	-0.412384	-0.732739	-0.654079	0.058148
0	0	0.003	0.350007	1.39643	bAEG_V1.5780	1.01697	0.233029	-0.450463	-0.630765	-0.439493	-0.056914	0.217797	-0.07728	-0.502483	-0.454232	0.115798	1.02804
0	0	0.005	0.349981	1.92133	bAEG_V1.10947	0.492582	-0.123419	-0.454686	-0.004249	0.774301	1.2031	0.426242	-0.267256	-1.16876	-0.843645	-0.346945	0.31274
0	0.12268	0.007	0.349968	23.8624	AEG_V1.11269	0.720115	-0.077154	-0.439171	-0.23823	0.397681	0.961137	0.947042	0.305127	-0.754378	-1.00032	-0.786052	-0.035801
0	0.105953	0.014	0.349698	6.70682	bAEG_V1.2400	0.44279	-0.500393	-0.649522	-0.025958	0.991434	0.893012	0.433591	-0.244928	-0.59843	-0.746565	-0.296294	0.301264
0	0.116988	0.012	0.349667	5054.13	bAEG_V1.7333	0.721433	-0.064625	-0.361649	-0.307843	0.352444	0.922569	1.00309	0.377254	-0.687192	-1.0276	-0.864662	-0.063221
0	0.111983	0.007	0.349212	8.63937	AEG_V1.3193	0.379281	-0.554811	-0.760452	-0.137633	0.971429	1.094	0.493428	-0.125879	-0.637113	-0.63567	-0.350559	0.263981
0	0.114244	0.012	0.34905	50.8062	bAEG_V1.17181	0.413579	-0.508395	-0.801315	-0.167088	0.753072	0.984008	0.628314	0.15621	-0.58249	-0.73895	-0.445834	0.308889
0	0.133258	0.001	0.348998	3.92731	bAEG_V1.11270	0.245879	-0.069363	-0.106008	0.068642	0.363993	0.743769	0.218438	-0.220751	-1.16544	-0.423591	-0.087342	0.431773
0	0.128496	0.007	0.34841	2.52392	AEG_V1.12440	0.879373	1.00407	0.047037	-0.881903	-1.08822	-0.367779	0.504004	0.143127	-0.162525	-0.40986	0.065885	0.266792
0	0.142543	0.017	0.348347	7.69428	bAEG_V1.15008	0.481171	-0.242193	-0.548035	0.028428	0.72767	0.490929	0.289354	-0.201145	-0.480973	-0.633789	-0.289266	0.377848
0	0	0.009	0.348223	2.55684	bAEG_V1.14459	0.735615	0.432678	-0.012318	-0.309105	0.060652	0.672955	0.955852	0.535224	-0.402024	-1.10186	-1.15745	-0.410212
0	0.128977	0.015	0.348207	4.89366	bAEG_V1.9652	0.672763	0.245531	-0.544074	-0.250073	0.338779	0.638443	0.666556	0.334308	-0.368965	-0.818031	-0.850139	-0.065099
0	0.128403	0.009	0.346944	2.37211	AEG_V1.5711	0.782604	0.04546	-0.533692	-0.230095	0.468284	1.04023	0.836412	0.233215	-0.794731	-1.02006	-0.807599	-0.020023
0	0.127393	0.011	0.346531	5.4686	bAEG_V1.380	0.997118	0.427049	-0.209328	-0.267984	0.253689	0.662424	0.78388	0.346158	-0.529524	-1.15167	-1.15611	-0.155694
0	0.125038	0.007	0.346497	8.84608	AEG_V1.6719	1.22714	0.5354	0.105344	-0.228097	0.095449	0.385705	0.586515	0.137775	-0.830579	-1.20286	-0.965466	0.15368
0	0.137574	0.012	0.345976	3.24979	AEG_V1.1927	0.673209	-0.152501	-0.486224	0.03737	0.622481	0.473913	0.291911	-0.178672	-0.59818	-0.761639	-0.365109	0.44344
0	0.151421	0.007	0.345849	4.27399	AEG_V1.2967	0.97467	0.395018	-0.30816	-0.388701	0.253119	0.316083	0.405937	-0.068786	-0.08979	-0.711428	-0.728885	-0.049075
0	0.103476	0.01	0.345373	5.71099	bAEG_V1.3079	1.21595	0.892896	0.250314	-0.128582	-0.102574	0.334806	0.66798	0.357494	-0.637646	-1.36039	-1.27546	-0.214787
0	0.116898	0.01	0.345141	3.70075	bAEG_V1.8964	0.099096	-0.434561	-0.321026	-0.113329	0.506362	1.0159	0.561371	0.080331	-0.948103	-0.46813	-0.317559	0.339643
0	0.126294	0.015	0.344773	7.31088	AEG_V1.3157	0.767513	-0.198016	-0.521544	-0.210516	0.744959	0.97527	0.68691	-0.052114	-0.758923	-0.980536	-0.628482	0.17548
0	0.206936	0.013	0.344497	23.94	AEG_V1.7045	0.321949	0.405499	-0.386823	-0.657157	-0.870645	0.224995	0.626261	0.40741	-0.234581	-0.074605	0.148498	0.089199
0	0.124007	0.011	0.344491	26.1728	AEG_V1.7307	0.634088	-0.28434	-0.548463	-0.13446	0.671434	1.03689	0.699855	0.123713	-0.874024	-0.947011	-0.620983	0.243299
0	0	0.005	0.344292	1.80019	bAEG_V1.12433	0.507675	0.03504	-0.357379	-0.252137	0.442846	0.950195	0.818585	0.162954	-0.878154	-0.836006	-0.655077	0.061458
0	0.096814	0.012	0.34426	2.202	AEG_V1.8178	1.14662	0.793219	0.141743	-0.84871	-1.16293	-0.516439	0.410475	0.314979	-0.280727	-0.395807	-0.090398	0.487973
0	0.119485	0.012	0.344197	2.22825	bAEG_V1.7359	0.892463	0.79064	-0.147701	-0.971714	-1.13634	-0.274908	0.56953	0.264135	-0.218833	-0.319932	0.15974	0.392921
0	0.137594	0.022	0.344152	3.38282	bAEG_V1.8824	0.840258	0.253855	-0.488262	-0.21212	0.310897	0.952848	0.760724	0.286024	-0.657481	-1.00973	-0.966312	-0.070698
0	0	0.009	0.343797	1.74538	AEG_V1.12971	0.275806	-0.331897	-0.477123	0.009451	0.737215	1.05969	0.684526	-0.044318	-1.0771	-0.809501	-0.305737	0.278997
0	0.108946	0.01	0.343785	15.0565	AEG_V1.8463	0.615982	0.102186	0.021062	-0.298607	0.067141	0.67743	1.01075	0.510159	-0.663595	-0.96871	-0.878231	-0.195563
0	0	0.006	0.343446	1.60919	bAEG_V1.9497	0.33906	-0.122467	-0.456923	-0.013875	0.604773	1.21549	0.514329	-0.032497	-1.09834	-0.816016	-0.421308	0.287769
0	0.129726	0.017	0.343417	3.36883	bAEG_V1.1465	0.512242	-0.154441	-0.817209	-0.199965	0.520178	1.00964	0.673339	0.297256	-0.572049	-0.755854	-0.639058	0.125923
0	0.151377	0.016	0.343371	1.95187	AEG_V1.13370	0.749487	0.230083	-0.348953	-0.160404	0.24773	0.786587	0.610611	0.3375	-0.679428	-0.845087	-0.941695	0.013569
0	0.097961	0.01	0.343309	2.68998	AEG_V1.9021	1.27194	0.975445	0.378253	-0.678741	-0.942333	-0.27147	0.281601	0.121027	-0.592728	-0.608455	-0.3968	0.462264
0	0.11	0.004	0.343213	1.63943	AEG_V1.12509	0.906575	0.859973	0.191914	-0.23217	0.023068	0.171156	0.490424	0.177259	-0.028132	-1.15334	-1.04306	-0.363668
0	0.121514	0.012012	0.34321	3.11409	bAEG_V1.17322	0.599251	0.129774	-0.509363	-0.306117	0.283024	0.935094	0.868565	0.479389	-0.601121	-0.860961	-0.901508	-0.116027
0	0.12292	0.006	0.343147	7.15463	bAEG_V1.10284	0.758512	-0.061328	-0.247075	-0.128001	0.439202	0.881731	0.75724	0.007629	-0.954609	-0.940414	-0.626538	0.113652
0	0	0.01	0.343111	2.07053	AEG_V1.2154	0.193145	-0.349818	-0.409234	0.163014	0.755538	0.988647	0.429596	-0.10167	-1.12536	-0.752425	-0.222833	0.431402
0	0.105227	0.016	0.342639	13.9739	bAEG_V1.3547	0.640851	-0.140685	-0.390718	-0.205727	0.441388	1.0478	0.900486	0.258157	-0.919231	-1.0103	-0.709124	0.087103
0	0.139622	0.013	0.341589	5.48146	bAEG_V1.11374	0.639048	-0.261117	-0.330961	0.050586	0.626959	0.850148	0.523317	-0.124716	-1.05774	-0.83776	-0.43578	0.358016
0	0.149818	0.01	0.34156	3.11514	bAEG_V1.9633	0.90841	0.116758	-0.574059	-0.338902	0.335277	0.827655	0.662344	0.488968	-0.380607	-0.992872	-1.00487	-0.048106
0	0.154187	0.008	0.341235	1.50005	AEG_V1.2182	1.24011	0.817062	-0.182898	-0.346674	0.086134	0.203779	0.375106	-0.095447	-0.26292	-1.08554	-0.764125	0.015411
0	0.117632	0.016	0.341035	24.4852	AEG_V1.7360	0.555831	-0.362493	-0.770635	-0.316326	0.745993	1.05566	0.76492	0.131193	-0.569551	-0.815895	-0.570802	0.152104
0	0.148548	0.022	0.340662	3.30166	bAEG_V1.1292	0.889269	0.720137	0.275694	-0.441683	-0.753373	-0.092057	0.34986	0.150258	-0.777982	-0.512989	-0.261858	0.454723
0	0.147442	0.009	0.340323	9.37983	bAEG_V1.14284	0.872274	-0.149841	-0.524739	-0.151886	0.73595	0.666563	0.521068	-0.034563	-0.635045	-0.993114	-0.564382	0.257716
0	0.121606	0.024	0.340149	2.30796	AEG_V1.18126	0.537219	-0.180622	-0.685362	-0.362303	0.369361	0.9772	0.948284	0.551801	-0.554976	-0.84191	-0.767591	0.008899
0	0.120039	0.004	0.339512	6.70211	bAEG_V1.10130	0.190694	-0.423644	-0.770646	-0.127887	0.827947	0.78501	0.337935	-0.089178	-0.342701	-0.452879	-0.252605	0.317954
0	0.095025	0.007	0.339164	0.753849	bAEG_V1.8342	0.858721	0.547054	0.055076	-0.196853	-0.203207	0.433749	0.221401	-0.04202	-1.04417	-1.01031	-0.361891	0.742455
0	0.126819	0.01	0.33889	3.26031	AEG_V1.899	0.998102	0.616781	-0.568061	-1.19209	-0.86617	-0.245597	0.610406	0.274994	0.21407	-0.234263	0.105394	0.286435
0	0.119668	0.02	0.338748	3.79934	bAEG_V1.1473	0.744321	-0.120096	-0.66428	-0.193776	0.754528	0.855071	0.586785	-0.064288	-0.531352	-0.993676	-0.535098	0.161862
0	0.127354	0.007	0.338376	3.39139	bAEG_V1.6356	0.379848	-0.160148	-0.620886	-0.419196	0.053636	0.441966	0.944486	0.79567	-0.122375	-0.665382	-0.669511	0.041892
0	0.246484	0.013	0.338317	13.721	AEG_V1.1396	0.604409	-0.314675	0.0407	-0.043304	0.223516	0.331748	0.258646	-0.171621	-0.939132	-0.439387	-0.030497	0.479597
0	0.141737	0.011	0.337952	2.11301	bAEG_V1.1852	0.703164	-0.059196	-0.764007	-0.318807	0.50222	0.972498	0.770807	0.258685	-0.472284	-0.828669	-0.75853	-0.005883
0	0.128911	0.011	0.337426	3.87654	bAEG_V1.5593	0.62155	-0.157385	-0.612126	-0.24517	0.533902	1.09252	0.779817	0.22756	-0.733931	-0.85682	-0.741727	0.091804
0	0	0.005	0.33672	1.87251	bAEG_V1.10900	0.17471	-0.340404	-0.641392	0.002118	0.83284	1.27538	0.451824	-0.088095	-0.910308	-0.710944	-0.320644	0.274915
0	0.226917	0.015	0.336384	14.0961	AEG_V1.21340	0.287084	0.637478	-0.518538	-0.744924	-0.631009	0.347317	0.53307	0.116465	-0.220551	-0.13259	0.179319	0.146879
0	0.107474	0.011	0.335717	12.3894	bAEG_V1.9427	0.534566	-0.234567	-0.726509	-0.208214	0.769861	1.02641	0.528593	0.058291	-0.610319	-0.836557	-0.553943	0.252392
0	0.110727	0.004	0.335373	1.53156	bAEG_V1.20234	0.967023	0.879691	0.127233	-0.26462	0.037058	0.260417	0.459021	0.178631	-0.130621	-1.19823	-1.04374	-0.271866
0	0.154721	0.013	0.33495	2.48941	AEG_V1.7800	0.84414	0.127157	-0.596515	-0.518618	0.284891	0.861176	0.630545	0.399558	-0.212546	-0.737298	-0.960031	-0.122458
0	0.100697	0.01	0.334782	2.93031	bAEG_V1.14508	0.828949	0.678777	-0.042221	-0.265139	0.009946	0.787884	0.891458	0.591837	-0.479151	-1.20671	-1.35835	-0.437277
0	0.108099	0.014	0.334704	2.33838	bAEG_V1.6355	0.400376	-0.269237	-0.84618	-0.281056	0.50911	1.19098	0.792586	0.388717	-0.637477	-0.775958	-0.594584	0.12272
0	0.157395	0.006	0.334181	5.1005	AEG_V1.16925	0.997776	0.302514	-0.305053	-0.263253	0.24036	0.573824	0.762509	0.44116	-0.26009	-1.0971	-1.13739	-0.255261
0	0.199106	0.007	0.333995	1.99609	AEG_V1.7827	0.655063	0.092809	0.141296	-0.341122	-0.135445	0.197784	0.487244	-0.237569	-1.01432	-0.515234	0.111897	0.557601
0	0.265915	0.024	0.333395	3.61047	AEG_V1.8037	0.818714	0.127103	0.368916	-0.349837	-0.318082	-0.280369	0.477179	0.060849	-0.526578	-0.590966	-0.154291	0.367362
0	0.103907	0.012	0.332479	2.73317	bAEG_V1.14977	0.577196	-0.145548	-0.621774	-0.191511	0.596869	0.849831	0.702792	0.174664	-0.536619	-0.946776	-0.666669	0.207544
0	0.131612	0.022	0.331579	6.93306	AEG_V1.7500	0.572452	-0.331719	-0.733196	-0.097893	0.777979	0.863922	0.576883	0.068542	-0.611168	-0.848579	-0.495042	0.257819
0	0.117197	0.01	0.331326	79.7411	bAEG_V1.9003	0.297222	-0.04213	-0.15783	-0.46571	-0.228576	0.473181	1.19429	1.01595	-0.187978	-0.729168	-0.876844	-0.292404
0	0.161296	0.013	0.331214	4.57152	bAEG_V1.19238	0.173444	-0.668152	-0.557713	-0.072965	0.71248	0.533948	0.548537	-0.010113	-0.35055	-0.492426	-0.177183	0.360693
0	0.183843	0.009	0.330977	46.0106	AEG_V1.18235	0.8528	0.187685	0.321049	-0.162247	-0.03156	0.116306	0.583968	0.440816	-0.653673	-1.00673	-0.733521	0.08511
0	0.113086	0.002	0.330424	1.95958	AEG_V1.9896	1.3136	0.756921	0.112642	-0.210466	-0.088421	0.129826	0.37361	0.180217	-0.740688	-1.23264	-0.950161	0.355557
0	0.111384	0.007	0.330299	4.17546	bAEG_V1.7551	0.852892	0.426604	-0.217993	-0.294122	0.225666	0.954225	0.864511	0.338063	-0.776949	-1.12543	-1.08265	-0.164819
0	0.113318	0.001	0.330061	1.95703	bAEG_V1.9049	0.625346	0.03207	-0.058101	-0.096383	0.296093	0.437269	0.141241	-0.557098	-1.34195	-0.581533	0.237516	0.865532
0	0.209812	0.026	0.329897	2.83655	AEG_V1.12507	0.988823	0.321291	0.496468	-0.366416	-0.386705	-0.316826	0.384786	0.168696	-0.51687	-0.717706	-0.400892	0.345351
0	0.118108	0.007	0.32964	12.9451	bAEG_V1.18196	1.14232	0.612343	0.132392	-0.219525	-0.007695	0.52673	0.542295	0.150473	-0.949111	-1.08594	-0.908669	0.064387
0	0.120649	0.01	0.329494	7.19546	AEG_V1.2458	0.575968	-0.246863	-0.793816	-0.267297	0.727192	0.920285	0.694841	0.14168	-0.49032	-0.841916	-0.566807	0.147052
0	0.131306	0.014	0.329036	12.528	bAEG_V1.362	0.581397	-0.091276	-0.3522	-0.410633	0.035421	0.69745	1.12409	0.895347	-0.316473	-0.932513	-0.971292	-0.259313
0	0.130429	0.007	0.328993	2.79151	bAEG_V1.15078	0.967499	0.301983	-0.277632	-0.268236	0.377356	0.874544	0.747524	0.189245	-0.782133	-1.11935	-1.00481	-0.005991
0	0.130254	0.01	0.328762	5.21648	AEG_V1.9652	0.71197	-0.0551	-0.527024	-0.267936	0.50278	1.03198	0.911996	0.191449	-0.72174	-0.954807	-0.775204	-0.048363
0	0.218384	0.012	0.328648	33.0521	bAEG_V1.1607	0.444524	0.874144	-0.155828	-0.742142	-0.75241	-0.00715	0.52355	0.064126	-0.138332	-0.229955	0.101032	0.018442
0	0.247759	0.014	0.328211	11.2395	AEG_V1.16599	0.514695	-0.13005	0.314053	-0.243821	-0.082358	0.058403	0.644144	0.516865	-0.43058	-0.666174	-0.563469	0.068291
0	0.117084	0.014	0.328097	19.4466	bAEG_V1.15640	0.466596	-0.368038	-0.754762	-0.26735	0.64744	0.844049	0.740285	0.274342	-0.453164	-0.821514	-0.54563	0.237746
0	0.128271	0.015	0.327188	4.70325	AEG_V1.6387	0.562835	-0.218476	-0.593466	-0.153353	0.514983	0.414341	0.318484	0.112567	-0.271107	-0.634458	-0.444043	0.391692
0	0.213905	0.004	0.327167	13.1007	bAEG_V1.9841	0.430298	0.608351	-0.282296	-0.753775	-0.968079	-0.095139	0.653415	0.373294	0.090146	-0.114509	0.128701	-0.070406
0	0.172248	0.005	0.327005	2.61098	AEG_V1.4266	0.755008	-0.14588	-0.386709	-0.088294	0.277535	-0.06166	0.069994	-0.360967	-0.545936	-0.490204	0.16939	0.807722
0	0.163415	0.012	0.32678	2.79192	AEG_V1.12587	0.769948	0.047674	-0.31003	-0.071012	0.493126	0.25715	0.2726	-0.269332	-0.585404	-0.748068	-0.331065	0.474413
0	0.1759	0.007	0.326436	5.51892	AEG_V1.13474	0.566714	0.688431	-0.167877	-0.824282	-0.978991	-0.258082	0.597715	0.307184	-0.127401	-0.307867	0.235689	0.268765
0	0.117517	0.018	0.326221	2.56981	AEG_V1.13190	0.808367	0.205063	-0.29476	-0.179537	0.302391	0.95943	0.84902	0.253182	-0.858625	-1.08813	-0.931096	-0.025303
0	0.122522	0.006	0.326013	3.10058	AEG_V1.16161	0.898181	0.291972	-0.283569	-0.253529	0.305116	0.909307	0.860271	0.36333	-0.736283	-1.17634	-1.08003	-0.098434
0	0.237587	0.008	0.325942	4.03745	AEG_V1.5933	0.16111	0.598185	-0.067339	-0.482859	-0.605295	-0.018471	0.620519	0.161349	-0.201445	-0.32114	0.179664	-0.024278
0	0.150866	0.017	0.325897	4.20893	bAEG_V1.13018	0.760548	-0.100922	-0.603213	-0.1871	0.479788	0.73552	0.667542	0.300075	-0.463414	-0.939675	-0.782642	0.133493
0	0.142706	0.006	0.325715	38.1157	AEG_V1.3187	0.656617	0.606105	-0.452447	-1.13288	-1.08603	-0.044752	0.750955	0.457744	0.162985	-0.050608	0.049136	0.083178
0	0.167225	0.009	0.325286	3.19879	bAEG_V1.20686	0.592846	-0.275079	-0.401775	0.031025	0.678824	0.440913	0.439174	-0.120088	-0.61892	-0.799923	-0.354627	0.38763
0	0.108538	0.007	0.324817	3.4517	AEG_V1.8849	1.03178	0.638313	0.310729	-0.196119	-0.025244	0.463651	0.725396	0.398995	-0.617574	-1.25996	-1.2553	-0.214662
0	0.132179	0.014	0.324722	2.71138	bAEG_V1.9151	0.70964	0.195686	-0.440152	-0.276994	0.244469	0.84361	0.915117	0.536978	-0.495547	-0.98249	-1.05931	-0.191004
0	0.14324	0.014	0.324664	2.56211	AEG_V1.3362	0.87742	0.6947	-0.292423	-0.94538	-1.03865	-0.19863	0.570128	0.212175	-0.231002	-0.300647	0.245192	0.407117
0	0.151826	0.016	0.324257	4.91714	AEG_V1.12006	0.747933	-0.141657	-0.508627	-0.068628	0.653019	0.655026	0.537147	0.016185	-0.660043	-0.925033	-0.585466	0.280142
0	0.124138	0.011	0.324188	2.06923	AEG_V1.3759	1.13992	0.415927	-0.222553	-0.245228	0.371956	0.673996	0.569854	0.095702	-0.746385	-1.23791	-0.982593	0.167318
0	0.097631	0.016	0.323793	6.87877	bAEG_V1.18958	1.12417	0.91909	0.292709	-0.627936	-0.329712	0.101699	0.338501	-0.262774	-0.468367	-0.799175	-0.356737	0.068532
0	0.136583	0.011	0.323699	3.00125	AEG_V1.6340	0.343341	-0.267075	-0.420745	0.016097	0.499568	0.192403	0.035964	-0.135568	-0.301071	-0.404412	-0.145043	0.586538
0	0	0.009	0.323271	2.35847	AEG_V1.14713	0.833445	0.885337	0.280472	-0.207428	-0.053495	0.518161	0.847081	0.496625	-0.317634	-1.3534	-1.3823	-0.546862
0	0.1318	0.013	0.322285	2.01295	bAEG_V1.15574	0.976637	0.756919	0.31736	-0.489734	-0.680516	-0.116851	0.502823	0.022917	-0.856709	-0.731684	-0.191089	0.48993
0	0.165784	0.003	0.321954	1.88119	AEG_V1.11516	0.435678	-0.140961	0.034338	-0.061619	0.186738	0.358395	0.299963	-0.40207	-1.25266	-0.522272	0.304589	0.759881
0	0.09458	0.01	0.321747	1.33055	AEG_V1.4390	0.106072	-0.642267	-0.783805	0.018623	0.895133	1.14815	0.578269	0.017572	-0.756206	-0.617683	-0.28562	0.321762
0	0.119998	0.017	0.321731	3.69229	bAEG_V1.2258	0.401088	-0.271355	-0.459593	-0.060635	0.739347	0.726215	0.642153	-0.060919	-0.700906	-0.82334	-0.432007	0.299952
0	0.135901	0.008	0.321361	3.03923	AEG_V1.3955	0.935261	0.203047	-0.482937	-0.162056	0.492062	0.985341	0.606615	0.05075	-0.82129	-1.0881	-0.844758	0.126067
0	0.16182	0.012	0.321305	11.848	AEG_V1.14972	0.741878	-0.022595	-0.528957	-0.47608	0.434386	0.635038	0.658397	0.102377	-0.101975	-0.649114	-0.703522	-0.089833
0	0.098209	0.008	0.321259	4.73046	AEG_V1.950	0.582997	0.066043	-0.163503	-0.284699	0.227375	0.856451	0.949359	0.407926	-0.783725	-0.935938	-0.86785	-0.054437
0	0.143045	0.015	0.321057	4.03395	AEG_V1.4551	0.739723	-0.1239	-0.690431	-0.209968	0.701165	0.999322	0.611386	-0.023632	-0.616279	-0.854873	-0.644882	0.112368
0	0.145381	0.009	0.320983	4.48961	bAEG_V1.17856	0.800568	-0.167184	-0.532726	-0.19576	0.565748	0.405949	0.334758	0.069045	-0.332582	-0.782158	-0.522956	0.357299
0	0.179435	0.006	0.320346	3.11486	bAEG_V1.1917	0.662506	0.813693	-0.034102	-0.739252	-1.05824	-0.325904	0.531605	0.221343	-0.08345	-0.317286	0.167903	0.161182
0	0.123903	0.009	0.320307	3.97574	AEG_V1.2895	0.52882	-0.312627	-0.62086	-0.093516	0.728643	1.23997	0.664217	-0.039772	-0.908553	-0.81612	-0.521978	0.151777
0	0.16073	0.012	0.320172	1.78044	bAEG_V1.12028	0.801381	0.201709	-0.612252	-0.32498	0.268415	0.906777	0.784544	0.540807	-0.390844	-0.930708	-1.04839	-0.196458
0	0.159391	0.011	0.320169	10.743	AEG_V1.15521	1.04313	0.595326	0.469292	-0.527986	-0.722653	-0.296509	0.395917	0.203402	-0.677792	-0.708831	-0.313491	0.540198
0	0.136215	0.01	0.319988	1.72653	bAEG_V1.10956	1.09886	0.359994	-0.376685	-0.371372	0.144673	0.105197	0.139991	-0.462169	-0.529514	-0.671861	-0.105538	0.668422
0	0.154698	0.026	0.319502	50.9847	bAEG_V1.16639	0.595859	-0.12163	0.118775	-0.292883	0.312079	0.601554	0.67727	-0.069461	-0.567993	-0.74765	-0.494867	-0.011051
0	0.151691	0.014	0.318764	1.9948	AEG_V1.10609	0.960821	0.250872	-0.306404	-0.251214	0.237148	0.093274	0.168635	-0.298882	-0.430161	-0.718038	-0.276118	0.570066
0	0.235703	0.009	0.318678	2.93688	bAEG_V1.1620	0.234676	0.5893	-0.120646	-0.606336	-0.667442	-0.030503	0.650201	0.1501	-0.233803	-0.342821	0.248967	0.128308
0	0.120304	0.004	0.318523	2.52128	AEG_V1.15077	-0.01345	-0.349135	-0.365919	0.008696	0.519087	1.00657	0.576035	0.006797	-1.00758	-0.442154	-0.183436	0.244491
0	0.132613	0.012	0.318131	3.35031	bAEG_V1.11126	0.831308	0.347487	-0.262757	-0.335594	0.202899	0.845942	0.863763	0.48585	-0.445944	-1.05466	-1.21588	-0.262412
0	0.142221	0.008	0.317909	6.75539	bAEG_V1.8163	0.950429	-0.025414	-0.388435	-0.210803	0.599803	0.772439	0.636299	0.109463	-0.68309	-1.16128	-0.782333	0.182923
0	0.10072	0.006	0.317812	2.57665	bAEG_V1.12789	0.824381	0.853602	0.126305	-0.228053	-0.044033	0.629471	0.742592	0.587582	-0.278067	-1.20744	-1.44989	-0.556457
0	0.110034	0.008	0.31766	2.14518	AEG_V1.9552	0.433947	0.07466	-0.178177	-0.019998	0.408266	0.798099	0.50802	-0.115563	-1.15039	-0.732442	-0.304528	0.278103
0	0.11405	0.012	0.317441	8.81372	AEG_V1.18957	1.07113	0.937357	0.29769	-0.61384	-0.375711	0.14519	0.371689	-0.268633	-0.47737	-0.740706	-0.365875	0.019076
0	0.140359	0.011	0.317154	2.9789	AEG_V1.5440	0.658904	-0.137563	-0.40271	-0.404006	0.158891	0.756299	1.10564	0.714888	-0.279397	-0.980075	-0.962325	-0.228546
0	0.139141	0.013	0.317031	26.405	AEG_V1.4532	0.719659	-0.102516	-0.526174	-0.136424	0.583807	0.891455	0.642199	0.240986	-0.765521	-1.02014	-0.755893	0.228565
0	0.126436	0.009	0.316928	2.97643	AEG_V1.543	0.822991	0.552457	-0.304766	-0.328326	0.134765	0.810005	0.869977	0.614838	-0.304018	-1.12251	-1.31719	-0.42822
0	0.135497	0.013	0.316242	8.65768	bAEG_V1.7873	0.818953	0.079181	-0.110594	-0.13196	0.322582	0.745627	0.731931	0.074815	-0.94283	-0.961064	-0.707356	0.080715
0	0.144228	0.017	0.315791	2.59141	bAEG_V1.9714	0.705965	-0.000427	-0.637416	-0.190988	0.527673	0.725578	0.644179	0.166514	-0.443657	-0.85119	-0.717522	0.07129
0	0.174292	0.001	0.315685	5.27695	bAEG_V1.12117	0.317511	-0.04459	-0.007316	-0.038477	0.230338	0.543864	0.456096	-0.066182	-1.12173	-0.59191	-0.123138	0.445529
0	0	0.009	0.315647	1.59511	AEG_V1.4989	0.710159	0.24345	-0.102271	-0.20277	0.284553	0.915637	0.752107	0.139046	-1.05862	-1.02209	-0.787068	0.127871
0	0.111565	0.012	0.315554	1.8866	bAEG_V1.1356	0.647816	-0.021611	-0.684987	-0.213771	0.805244	1.08549	0.620239	-0.180789	-0.708521	-0.907361	-0.5593	0.117552
0	0.167871	0.013	0.315414	1.50696	bAEG_V1.7613	-0.110254	0.244468	0.032351	-0.600662	-0.761753	0.445793	0.889874	0.761931	-0.053364	-0.353201	-0.306762	-0.188422
0	0.125602	0.017	0.315141	1.84377	AEG_V1.1982	0.309335	-0.290245	-0.243982	-0.153814	0.430981	0.908827	0.551667	0.120632	-0.899524	-0.52272	-0.465389	0.254232
0	0.113654	0.013	0.314082	27.2707	AEG_V1.2323	0.366114	-0.464994	-0.672104	-0.054958	0.911303	0.979234	0.528602	-0.00419	-0.711511	-0.807127	-0.406166	0.335797
0	0.165589	0.012	0.31403	4.54695	AEG_V1.16980	0.130503	-0.687884	-0.443384	0.082382	0.600546	0.95546	0.592153	0.081586	-0.923188	-0.486405	-0.204766	0.302997
0	0.114496	0.009	0.313934	200.406	AEG_V1.2206	0.253524	-0.597692	-0.763042	-0.101994	0.960842	1.07101	0.450031	-0.048092	-0.588264	-0.60854	-0.332238	0.304462
0	0.142417	0.008	0.313582	304.772	AEG_V1.20232	0.508668	0.205407	-0.729435	-1.06099	-0.867901	0.275643	0.952175	0.707712	0.117781	-0.116699	0.006641	0.001001
0	0.219459	0.008	0.312662	10.5782	AEG_V1.2093	0.337259	-0.256906	0.020139	-0.079467	0.187954	0.55247	0.371028	0.081971	-0.990524	-0.464675	-0.21093	0.451679
0	0.120607	0.012	0.312341	3.37643	bAEG_V1.19393	0.698038	0.020672	-0.53006	-0.162352	0.577399	0.998425	0.690977	0.180954	-0.806359	-1.03316	-0.796196	0.161658
0	0.123288	0.011	0.312183	0.957635	bAEG_V1.11496	0.455104	-0.208732	-0.483009	0.139548	0.526832	0.918391	0.564443	0.085451	-0.934153	-0.932615	-0.511301	0.380041
0	0.116236	0.006	0.312156	2.02207	bAEG_V1.9115	0.931328	0.939217	0.067891	-0.239894	-0.048674	0.651659	0.608496	0.427728	-0.335843	-1.18434	-1.35021	-0.467361
0	0.248122	0.015	0.311943	10.2888	AEG_V1.10771	0.695464	-0.035211	0.080179	-0.725394	-0.66963	-0.254645	0.568028	0.33931	-0.296749	-0.236894	0.075537	0.460006
0	0.105674	0.018	0.311929	3.60977	AEG_V1.1292	0.58623	-0.002594	-0.592662	-0.315668	0.51746	0.978412	0.858514	0.284053	-0.558348	-0.960721	-0.834957	0.040282
0	0	0.015	0.31177	0.846069	AEG_V1.16290	0.487859	0.126474	-0.253929	0.026802	0.370123	0.937851	0.460103	-0.027666	-0.954396	-1.06804	-0.515911	0.410732
0	0.185928	0.006	0.311303	8.28452	bAEG_V1.15899	0.382207	0.581645	-0.237242	-0.820702	-0.963067	0.077545	0.668546	0.359187	-0.106929	-0.068084	0.121815	0.00508
0	0.165229	0.012	0.31054	3.21061	bAEG_V1.5325	1.28438	0.728361	0.361325	-0.234964	-0.738025	-0.370304	0.172321	0.385566	-0.595928	-0.849561	-0.537569	0.394396
0	0	0.01	0.310189	4.94357	bAEG_V1.1584	0.051006	-0.482726	-0.443796	-0.115939	0.715601	1.27854	0.760639	-0.021456	-1.06458	-0.683206	-0.277247	0.28316
0	0.140919	0.01	0.309567	4.40969	AEG_V1.4402	0.490509	-0.334502	-0.700112	-0.055678	0.876799	0.905274	0.475219	-0.163474	-0.617325	-0.665348	-0.421521	0.210159
0	0.106226	0.009	0.3095	3.3956	AEG_V1.1013	0.597939	0.366077	0.236646	-0.191693	-0.040094	0.525991	0.820579	0.602597	-0.431139	-1.03563	-1.19103	-0.260241
0	0.133052	0.017	0.309315	4.06843	AEG_V1.6035	0.682355	-0.212771	-0.631179	-0.29353	0.579894	0.948312	0.823969	0.365447	-0.554269	-1.02593	-0.788059	0.10576
0	0.114018	0.014	0.309239	3.43443	bAEG_V1.4596	0.695954	0.204087	0.017284	-0.235754	0.156385	0.748801	0.802504	0.268388	-0.823069	-0.908363	-0.88776	-0.038457
0	0.139605	0.013	0.308916	4.71388	bAEG_V1.139	1.1885	0.496475	-0.242372	-0.187995	0.320651	0.695943	0.601434	0.1889	-0.771317	-1.30377	-1.05094	0.06449
0	0.175771	0.014	0.308138	3.77198	bAEG_V1.5811	0.665668	0.094141	-0.316371	-0.243645	-0.021445	0.319634	0.615338	1.0405	0.061277	-0.889054	-1.05031	-0.275732
0	0.128505	0.016	0.308051	4.30774	bAEG_V1.4513	0.485021	-0.307291	-0.802881	-0.342759	0.447548	0.932009	0.953434	0.535905	-0.461791	-0.845236	-0.672867	0.078907
0	0.125227	0.014	0.307963	7.85619	bAEG_V1.4296	0.486121	-0.460981	-0.798518	-0.227903	0.845417	1.13945	0.662382	0.06532	-0.611765	-0.787384	-0.492001	0.179857
0	0.137084	0.01	0.307896	2.59202	bAEG_V1.8354	0.366864	-0.370534	-0.939017	-0.10595	0.822178	1.13384	0.564302	-0.064053	-0.560701	-0.602905	-0.364191	0.120167
0	0.125507	0.015	0.307833	4.03135	bAEG_V1.9525	0.412523	-0.397528	-0.660708	-0.039476	0.841275	1.07183	0.573723	0.000137	-0.823669	-0.767542	-0.479732	0.269163
0	0.13719	0.009	0.307499	2.63202	AEG_V1.7077	0.904451	0.909833	-0.060816	-0.866307	-1.23827	-0.429493	0.461024	0.284847	-0.057756	-0.246615	0.057932	0.281171
0	0.145374	0.01	0.307236	2.12961	AEG_V1.11783	0.806053	0.571998	0.024234	-0.068702	0.024155	0.403218	0.667636	0.499273	-0.336512	-0.974895	-1.27151	-0.34495
0	0.104596	0.007	0.307111	1.18994	bAEG_V1.7195	0.408854	-0.103118	-0.167234	0.053436	0.613791	1.10339	0.396263	-0.464455	-1.35055	-0.703037	-0.172793	0.385457
0	0.150852	0.017	0.306895	1.77262	AEG_V1.18674	0.512541	-0.395646	-0.467601	-0.112784	0.648745	0.960004	0.566782	0.184074	-0.812374	-0.839807	-0.585588	0.341655
0	0.12363	0.016	0.306845	2.50681	AEG_V1.18869	0.784359	0.353356	-0.318209	-0.299217	0.253036	0.876885	0.836938	0.591075	-0.54318	-1.14748	-1.17471	-0.212851
0	0	0.014	0.306664	1.55732	AEG_V1.13752	0.014029	-0.308958	-0.43	0.126654	0.699842	1.04902	0.492177	-0.092224	-1.05385	-0.594561	-0.13628	0.23415
0	0.147999	0.007	0.306263	4.2256	bAEG_V1.13903	0.58891	0.421358	-0.663456	-1.1481	-1.00149	0.131276	0.86232	0.614968	0.212553	-0.073363	0.028119	0.026913
0	0.203729	0.004	0.306144	4.83683	AEG_V1.9689	0.312267	0.667845	-0.328814	-0.936804	-0.856896	0.120358	0.729188	0.2922	0.048641	-0.174436	0.137519	-0.01107
0	0.219747	0.015	0.305566	319.746	bAEG_V1.16110	0.226696	0.32364	-0.714085	-0.768717	-0.573033	0.620782	0.794411	0.356651	-0.128746	-0.151872	0.074269	-0.059996
0	0.126988	0.019	0.305304	4.74061	AEG_V1.6279	0.544135	-0.3278	-0.742927	-0.495032	0.390969	1.03136	1.09214	0.585922	-0.45296	-0.848173	-0.735199	-0.042443
0	0.095274	0.011	0.304959	2.04072	AEG_V1.101	0.235334	-0.247195	-0.508312	-0.094921	0.489234	1.11286	0.651129	0.278113	-0.914352	-0.731496	-0.465826	0.195434
0	0.100168	0.007	0.30477	0.558988	AEG_V1.14628	0.266385	-0.231499	-0.1563	0.09058	0.555964	1.05892	0.532936	-0.281225	-1.21408	-0.900127	-0.123573	0.402012
0	0.206646	0.004	0.304476	5.76387	bAEG_V1.7678	0.680407	0.95533	-0.000928	-0.715041	-0.693036	-0.024559	0.462627	-0.098035	-0.348697	-0.388427	0.084965	0.085395
0	0.165726	0.016	0.304333	3.15106	bAEG_V1.7814	0.355383	-0.445144	-0.651671	0.032154	0.732277	0.647004	0.51211	0.001744	-0.510181	-0.602995	-0.327499	0.256819
0	0.155964	0.014	0.304125	2.85201	bAEG_V1.10292	0.788465	0.070987	-0.39999	-0.156673	0.413238	0.361798	0.309468	-0.022719	-0.324166	-0.747005	-0.594868	0.301464
0	0.126389	0.019	0.304097	4.11128	AEG_V1.11140	1.03703	0.451822	-0.346041	-0.447324	0.428592	0.686374	0.444713	-0.243765	-0.436143	-0.883614	-0.732814	0.041165
0	0.152759	0.016	0.303981	6.60287	bAEG_V1.11345	0.555485	-0.108203	-0.324617	-0.000753	0.733062	0.337059	0.170318	-0.501442	-0.455478	-0.700621	-0.13497	0.430159
0	0.193271	0.013	0.303373	5.26221	bAEG_V1.16247	0.564515	-0.161306	0.051026	-0.095532	0.284578	0.623345	0.666903	-0.053038	-1.0029	-0.762386	-0.400772	0.285561
0	0.183881	0.011	0.303197	2.59721	bAEG_V1.3051	0.36659	-0.17951	-0.522554	-0.211586	0.177521	0.24111	0.664093	0.527364	-0.133562	-0.602557	-0.519166	0.192258
0	0.203592	0.017	0.303104	9.12274	bAEG_V1.6770	0.797129	-0.095168	-0.015607	-0.098008	0.249007	0.567014	0.607493	0.181842	-0.865118	-0.884161	-0.630637	0.186216
0	0.25652	0.011	0.303103	5.38646	bAEG_V1.8585	0.224476	0.538995	-0.187405	-0.600785	-0.6783	-0.042665	0.632489	0.204387	-0.222083	-0.302767	0.270617	0.163039
0	0.09678	0.012	0.302975	1.61964	bAEG_V1.20144	0.324368	-0.055879	-0.635062	-0.210922	0.520822	1.34063	0.785839	0.138123	-0.896825	-0.812499	-0.536837	0.038244
0	0.175693	0.013	0.302957	95.8095	AEG_V1.19694	0.242889	-0.710094	-0.390413	0.075238	0.689888	0.927684	0.535615	0.013192	-0.906778	-0.535936	-0.234054	0.292769
0	0.115222	0.011	0.30269	1.98694	AEG_V1.8485	0.498881	-0.160737	-0.446229	-0.074444	0.665005	1.15174	0.606863	-0.071539	-1.03167	-0.791633	-0.558899	0.212659
0	0.240663	0.017	0.302177	106.747	bAEG_V1.7986	0.902184	0.220132	0.441369	-0.29835	-0.328496	-0.136958	0.393843	0.208489	-0.65353	-0.703742	-0.414586	0.369645
0	0.133508	0.018	0.30182	6.30295	AEG_V1.123	0.547969	-0.401954	-0.569443	0.044876	0.857193	0.473555	0.156227	-0.223382	-0.420479	-0.682466	-0.211218	0.429122
0	0.227673	0.016	0.30168	155.037	bAEG_V1.16345	0.331735	0.486746	-0.662379	-0.750786	-0.780886	0.260007	0.738967	0.621275	0.273981	-0.034753	-0.2014	-0.28251
0	0.117128	0.014	0.301644	2.09778	bAEG_V1.7591	0.62249	-0.00602	-0.414286	-0.13766	0.523802	0.949047	0.700654	0.252315	-0.87361	-1.03926	-0.785863	0.208393
0	0.159057	0.017	0.301624	3.13717	bAEG_V1.14815	0.246711	-0.657013	-0.835656	0.028763	0.784813	0.771062	0.546728	0.128226	-0.519836	-0.559295	-0.214396	0.279892
0	0.165909	0.009	0.301182	2.747	bAEG_V1.21347	0.846501	0.193276	-0.339441	-0.198676	0.358637	0.577337	0.682054	0.39841	-0.478094	-1.00676	-1.00896	-0.02428
0	0.151011	0.012	0.301083	6.86599	AEG_V1.12286	1.001	0.118787	-0.273483	-0.2215	0.493929	0.818631	0.75089	0.110932	-0.753754	-1.17588	-0.898146	0.028594
0	0.145945	0.009	0.30089	6.19447	bAEG_V1.4890	0.191287	-0.501005	-0.870215	-0.272606	0.605256	0.65103	0.716805	0.127361	-0.186699	-0.522576	-0.173128	0.234489
0	0.177253	0.025	0.300865	6.63897	bAEG_V1.13065	0.656351	-0.221744	-0.810934	-0.154774	0.577996	0.959363	0.591547	0.265713	-0.543851	-0.787215	-0.655206	0.122755
0	0.182875	0.015	0.30079	12.4501	AEG_V1.1204	0.791802	1.07804	-0.024251	-0.579589	-0.891657	-0.252824	0.316618	0.080691	-0.352065	-0.469108	0.020331	0.282012
0	0.267646	0.024	0.300706	5.04241	AEG_V1.9043	0.17213	0.527354	-0.528065	-0.605169	-0.768719	0.223871	0.649789	0.500401	0.09188	-0.040056	-0.046226	-0.177189
0	0.254625	0.013	0.300503	7.20238	bAEG_V1.14322	0.5813	0.648573	-0.546126	-0.737775	-0.642496	0.120803	0.517038	0.247804	0.366666	-0.019318	-0.24338	-0.293092
0	0.167188	0.007	0.300353	2.47711	bAEG_V1.7381	0.766072	-0.202817	-0.361007	-0.178063	0.179069	-0.074852	0.064274	-0.294868	-0.63345	-0.484984	0.225378	0.995248
0	0.124484	0.016	0.300225	5.80158	AEG_V1.5825	0.478125	-0.359627	-0.817575	-0.414385	0.380008	1.07744	1.06547	0.576726	-0.495333	-0.82512	-0.677385	0.011656
0	0.170518	0.004	0.299971	19.2858	AEG_V1.2215	0.351425	-0.323564	-0.020199	0.078492	0.531161	0.687166	0.26609	-0.28108	-1.16952	-0.51675	-0.136606	0.533383
0	0.171952	0.01	0.299916	15.5748	bAEG_V1.2277	0.750145	-0.294827	-0.541505	0.007266	0.753461	0.53057	0.257013	-0.123913	-0.591486	-0.783898	-0.392103	0.429277
0	0.135213	0.021	0.299856	67.665	bAEG_V1.8183	0.466933	-0.443279	-0.703483	-0.027786	0.917413	0.946417	0.504482	-0.086124	-0.658344	-0.764676	-0.424228	0.272674
0	0.173625	0.012	0.298942	2.93153	AEG_V1.16701	0.750234	-0.091517	-0.372339	0.044101	0.582286	0.273274	0.174004	-0.294781	-0.658585	-0.726636	-0.23815	0.558108
0	0.286005	0.022	0.298003	2.70763	AEG_V1.4368	0.175332	0.430088	-0.75204	-0.630008	-0.408983	0.574155	0.59636	0.313654	-0.081036	-0.106515	-0.017784	-0.093223
0	0.138366	0.003	0.297672	1.48626	bAEG_V1.7680	0.738627	0.143856	-0.108669	-0.054483	0.260975	0.696024	0.618228	0.228296	-0.940517	-1.06616	-0.827897	0.311719
0	0.146513	0.006	0.297321	1.76927	bAEG_V1.6282	1.04257	0.521657	-0.089372	-0.185922	0.163028	0.707563	0.603307	0.410307	-0.682069	-1.18896	-1.21717	-0.084945
0	0.14347	0.016	0.296933	6.33328	AEG_V1.14249	0.15444	-0.795124	-0.638444	-0.061706	0.857136	0.943828	0.576608	0.136558	-0.718954	-0.57093	-0.251122	0.367709
0	0.214103	0.014	0.296768	1.99845	AEG_V1.18834	0.62144	-0.083472	-0.699033	-0.195912	0.4336	0.991962	0.567212	0.216631	-0.577298	-0.573724	-0.674104	-0.027301
0	0.178342	0.016	0.296499	6.35387	AEG_V1.5961	0.412284	0.365809	-0.323191	-0.838901	-0.869505	-0.077975	0.756302	0.389941	-0.236855	-0.24593	0.315318	0.352703
0	0.219225	0.013	0.296163	4.76431	AEG_V1.2057	0.507759	0.835718	-0.025219	-0.682095	-0.624806	0.038232	0.547873	-0.113065	-0.412163	-0.411564	0.172036	0.167294
0	0.135893	0.016	0.296009	3.59908	bAEG_V1.13913	0.998394	0.666979	-0.026804	-0.154226	0.081055	0.636623	0.76212	0.447445	-0.497294	-1.23319	-1.34435	-0.336751
0	0.112475	0.007	0.295899	1.36914	bAEG_V1.6998	0.840099	0.294445	-0.332746	-0.639215	-0.44392	0.23377	0.228362	-0.3749	-1.07891	-0.338378	0.550585	1.06081
0	0.194804	0.008	0.29587	5.69131	AEG_V1.9140	0.966772	0.324879	-0.219736	-0.247823	0.009921	-0.174785	0.217933	-0.115164	-0.313995	-0.680738	-0.283138	0.515873
0	0.369288	0.074	0.295548	1.08688	AEG_V1.11959	0.213317	0.347205	-0.057397	-0.291043	-0.316615	0.468579	-0.165791	-0.206559	-0.619865	-0.125257	0.132679	0.620747
0	0.143311	0.012	0.295245	3.19245	bAEG_V1.21233	0.572903	-0.027252	-0.635427	-0.526281	0.346657	0.628178	0.699764	0.486184	-0.069471	-0.658704	-0.81727	0.000719
0	0.130628	0.014	0.294436	2.30194	bAEG_V1.1700	0.355498	-0.331966	-0.490536	0.055982	0.858814	0.793347	0.534628	-0.209842	-0.769484	-0.719072	-0.349386	0.272017
0	0.138567	0.019	0.294255	9.17232	AEG_V1.8320	0.861893	-0.134115	-0.747287	-0.52401	0.385867	0.395468	0.344374	0.15861	0.027373	-0.453051	-0.499899	0.184775
0	0.15508	0.016	0.294231	2.22548	bAEG_V1.18293	0.766241	0.210521	-0.339251	-0.091176	0.350676	0.235614	0.124107	-0.407458	-0.586073	-0.635076	-0.208099	0.579972
0	0.152062	0.015	0.294129	1.98388	bAEG_V1.799	1.01778	0.434001	-0.401338	-0.274925	0.385514	0.809883	0.791007	0.246507	-0.512567	-1.20859	-1.07767	-0.209609
0	0.21076	0.023	0.294101	9.16706	bAEG_V1.4070	0.696059	0.400487	0.464097	-0.416664	-0.799876	-0.322595	0.310436	0.458722	-0.515382	-0.453068	-0.2519	0.429684
0	0.200916	0.012	0.293644	4.21092	AEG_V1.7764	0.613162	0.682884	-0.230859	-0.847282	-1.01485	-0.190391	0.614773	0.24484	-0.027178	-0.201219	0.217797	0.138322
0	0.13334	0.015	0.293491	9.68407	AEG_V1.12004	0.750556	0.201833	-0.434525	-0.336677	0.357424	0.87887	0.988431	0.473335	-0.497851	-1.075	-1.06295	-0.243447
0	0.140329	0.023	0.293458	38.1323	bAEG_V1.10066	0.47306	-0.332154	-0.528869	-0.037771	0.880943	0.722625	0.497433	-0.123743	-0.639794	-0.82406	-0.406556	0.318885
0	0.235682	0.011	0.293103	17.7115	bAEG_V1.15486	0.358613	-0.134741	0.19751	-0.209538	-0.175442	0.088142	0.873084	0.834058	-0.227672	-0.690807	-0.740935	-0.172272
0	0.140883	0.024	0.29241	4.29649	AEG_V1.4070	0.342603	-0.369037	-0.487388	-0.308699	0.350004	0.944911	0.806475	0.363384	-0.673834	-0.504618	-0.507678	0.043877
0	0.202467	0.016	0.292287	6.06926	bAEG_V1.17483	0.67332	0.1885	0.442918	-0.111148	-0.022903	0.037792	0.688646	0.54672	-0.43062	-0.951442	-0.896502	-0.16528
0	0.11829	0.013	0.291852	11.1483	AEG_V1.6342	0.183613	-0.696341	-0.827707	-0.090842	0.89459	0.832619	0.546996	0.028871	-0.383058	-0.601862	-0.204021	0.317141
0	0.171788	0.022	0.291598	2.55011	bAEG_V1.16224	0.428369	-0.238169	-0.942074	-0.296406	0.35953	0.79473	0.736237	0.422196	-0.268698	-0.535578	-0.513097	0.052959
0	0.185941	0.011	0.291381	455.57	bAEG_V1.14509	0.552767	0.787532	-0.246178	-0.95103	-1.04421	-0.163645	0.581703	0.314022	-0.010934	-0.1598	0.174728	0.165047
0	0.128488	0.019	0.291194	6.73575	AEG_V1.18630	0.67011	-0.151563	-0.364153	-0.114886	0.580733	1.03185	0.794607	0.066715	-0.969164	-1.00373	-0.68294	0.142423
0	0.125435	0.013	0.291085	6.73152	bAEG_V1.15169	0.534389	-0.270796	-0.282952	-0.069313	0.661471	0.934504	0.721614	0.006744	-1.04295	-0.966779	-0.544127	0.318192
0	0.265282	0.02	0.290852	3.74283	bAEG_V1.4095	0.498252	0.745256	-0.186362	-0.643419	-0.731391	-0.111914	0.471482	0.076023	-0.205517	-0.285871	0.23913	0.134331
0	0.155671	0.01	0.290516	2.21666	AEG_V1.4535	0.900605	0.294882	-0.23832	-0.170425	0.282352	0.748622	0.740762	0.390675	-0.65688	-1.10707	-1.11263	-0.07257
0	0.141599	0.014	0.2904	39.0561	bAEG_V1.970	0.299109	-0.600119	-0.776078	-0.192897	0.819851	0.88781	0.561055	0.136925	-0.477938	-0.591467	-0.378678	0.312426
0	0.141921	0.011	0.290309	2.03147	AEG_V1.16379	0.857488	1.06274	0.08044	-0.812737	-1.20185	-0.397813	0.432194	0.186373	-0.203389	-0.382039	0.045132	0.333457
0	0.113717	0.015	0.290086	7.7796	AEG_V1.14373	0.770751	0.427724	0.305325	-0.231631	0.024904	0.518177	0.828667	0.285828	-0.826996	-1.06521	-0.926419	-0.111116
0	0.171579	0.009	0.290083	11.1828	bAEG_V1.4625	0.39509	0.406641	-0.568636	-1.09064	-0.834069	0.353992	0.928559	0.410154	0.058648	-0.101596	0.074396	-0.032535
0	0.284327	0.023	0.289956	2.68738	AEG_V1.7422	0.721748	0.019589	-0.050622	-0.578958	-0.530816	-0.076692	0.376881	0.109174	-0.488715	-0.083437	0.093699	0.488151
0	0.159368	0.011	0.289887	2.3984	AEG_V1.17018	0.795972	0.007943	-0.6309	-0.198449	0.578693	0.953305	0.771003	0.18485	-0.624068	-1.01389	-0.807367	-0.017087
0	0.153014	0.015	0.28983	2.92904	bAEG_V1.10818	0.496992	0.352915	-0.250319	-0.22692	0.192599	0.301827	0.672233	0.452244	0.019184	-0.829168	-0.967774	-0.213813
0	0.148849	0.017	0.289682	6.34928	bAEG_V1.20784	0.500789	-0.366301	-0.750698	-0.140915	0.854713	0.998939	0.538584	-0.109501	-0.559238	-0.653581	-0.469309	0.156521
0	0.202189	0.005	0.289142	1.7969	AEG_V1.18293	1.22415	0.806741	-0.109318	-0.242766	-0.018155	-0.062328	0.287381	-0.091381	-0.198154	-0.987156	-0.67395	0.064935
0	0.11198	0.012	0.289072	36.4152	bAEG_V1.3917	0.728588	0.257734	0.13169	-0.227338	0.129617	0.674169	0.927916	0.342042	-0.836262	-1.09695	-0.906179	-0.125028
0	0.132033	0.017	0.289032	1.87191	bAEG_V1.1846	0.925825	0.707084	-0.284953	-0.455971	0.261965	0.859999	0.709188	0.196011	-0.368042	-1.10369	-1.11195	-0.335474
0	0.14106	0.01	0.288949	2.93989	AEG_V1.14876	0.997144	0.719559	0.004192	-0.177457	0.129993	0.36665	0.51658	0.513092	-0.278983	-1.13531	-1.36992	-0.285537
0	0.126864	0.007	0.288394	22.2502	bAEG_V1.14533	0.366851	-0.403975	-0.819558	-0.117606	0.822377	1.01381	0.661206	-0.026223	-0.557637	-0.661851	-0.414647	0.137258
0	0.103037	0.017	0.288262	2.07409	bAEG_V1.14348	0.153422	-0.421155	-0.247239	0.121984	0.825692	1.03422	0.552259	-0.24442	-1.2363	-0.779449	-0.137275	0.378262
0	0.219408	0.014	0.288223	7.41946	AEG_V1.15525	0.557438	0.665188	-0.262082	-0.785852	-0.897584	-0.105346	0.544914	0.210882	-0.17876	-0.228763	0.273498	0.206468
0	0.176541	0.007	0.288104	1.74083	bAEG_V1.17022	0.682753	0.312272	0.06075	-0.642468	-0.671031	-0.087773	0.553244	0.091471	-0.770049	-0.419377	0.19218	0.698029
0	0	0.012	0.287945	2.12278	AEG_V1.8349	0.002469	-0.513176	-0.51736	0.016661	0.803188	1.27112	0.631699	-0.030704	-1.04465	-0.649224	-0.236241	0.266225
0	0.153916	0.008	0.287697	2.32665	AEG_V1.21347	0.761244	0.214554	-0.34081	-0.154043	0.305995	0.67363	0.700218	0.477324	-0.538212	-1.0337	-1.05369	-0.012515
0	0.127401	0.017	0.287571	2.13163	AEG_V1.4370	0.814102	0.868031	0.06647	-0.365272	-0.002574	0.745797	0.829219	0.396405	-0.284709	-1.11221	-1.29644	-0.658814
0	0.129147	0.016	0.287166	25.6497	bAEG_V1.19602	0.18597	-0.54521	-0.829724	-0.092589	0.809351	0.80962	0.570137	0.080151	-0.411676	-0.603994	-0.264558	0.292521
0	0.156735	0.014	0.287049	3.78453	AEG_V1.13599	0.796544	0.073573	-0.58026	-0.16582	0.542536	0.967478	0.746087	0.192231	-0.703138	-1.0275	-0.84132	-0.000414
0	0.131486	0.013	0.286664	2.287	AEG_V1.7224	0.141548	0.061647	-0.332774	-0.338275	-0.033722	1.10789	0.816797	0.398921	-0.507426	-0.657216	-0.592976	-0.064409
0	0.224595	0.017	0.286478	8.42365	bAEG_V1.10490	0.607262	0.913553	-0.317952	-0.749186	-0.879085	-0.255001	0.354613	0.217456	0.057901	-0.149877	0.060467	0.139848
0	0.163719	0.021	0.286425	5.38807	bAEG_V1.379	0.66178	-0.132853	-0.578554	-0.281166	0.507247	0.752063	0.855119	0.406931	-0.451471	-0.921563	-0.8076	-0.009933
0	0.12626	0.016	0.286415	2.40267	bAEG_V1.5980	0.998421	0.74117	0.055076	-0.150984	0.056029	0.626571	0.760862	0.556043	-0.462141	-1.36337	-1.39791	-0.419771
0	0.268202	0.014	0.286294	2.35052	AEG_V1.5371	0.357251	-0.202022	-0.039201	-0.431043	-0.060261	0.233022	0.139074	-0.236359	-0.71203	0.112795	0.228483	0.610291
0	0.241974	0.028	0.285974	3.54999	AEG_V1.15696	0.064146	0.40127	-0.348959	-0.456157	-0.30922	0.433125	0.577009	-0.028483	-0.344728	-0.307482	0.299249	0.02023
0	0.197944	0.014	0.285919	4.27017	bAEG_V1.2768	0.571755	0.734835	-0.090208	-0.853404	-0.884239	-0.181126	0.605881	0.109075	-0.214979	-0.324956	0.264992	0.262374
0	0.107752	0.01	0.285804	2.66762	AEG_V1.5319	0.417073	0.105201	-0.312156	-0.381502	-0.061593	0.701397	1.07662	0.92122	-0.143516	-0.847589	-1.09789	-0.377259
0	0.163652	0.025	0.285769	2.27975	AEG_V1.14606	0.733928	-0.140241	-0.529224	0.032965	0.742268	0.762362	0.425597	-0.130249	-0.793929	-0.884238	-0.527326	0.308087
0	0.142876	0.012	0.285728	4.95243	AEG_V1.13478	0.971222	0.377003	-0.234027	-0.179378	0.307298	0.847764	0.730885	0.233369	-0.751069	-1.174	-1.08621	-0.042855
0	0.204381	0.026	0.2855	2.58924	AEG_V1.1669	0.642933	-0.269755	-0.285264	-0.700911	-0.630257	-0.323597	0.774226	0.796135	-0.005666	-0.44445	-0.022488	0.469092
0	0.159503	0.017	0.285101	3.34927	bAEG_V1.2422	0.608417	-0.10073	-0.664946	-0.061032	0.591921	0.82788	0.578706	0.029749	-0.533234	-0.798392	-0.60522	0.126881
0	0.167392	0.011	0.284764	1.8398	bAEG_V1.10492	0.826197	0.732449	-0.222046	-0.923124	-1.05096	-0.257943	0.562586	0.189005	-0.150031	-0.304575	0.254806	0.343638
0	0.110725	0.013	0.284383	3.95645	bAEG_V1.11049	0.935076	0.442199	0.117275	-0.161489	0.147002	0.562592	0.78603	0.025346	-0.860246	-1.09842	-0.857559	-0.037804
0	0.13187	0.012	0.284271	4.46705	AEG_V1.14408	0.496723	-0.137471	-0.650866	-0.120283	0.607894	0.81136	0.643398	0.110726	-0.508036	-0.804941	-0.609762	0.161259
0	0.199493	0.027	0.284098	4.4228	AEG_V1.3123	0.53799	-0.372645	-0.422872	0.048238	0.693225	0.370135	0.385603	-0.101438	-0.482256	-0.715841	-0.311673	0.371533
0	0.239756	0.01	0.284085	4.27933	AEG_V1.13448	0.581508	0.912508	0.017285	-0.624086	-0.726978	-0.061738	0.449887	-0.042655	-0.276807	-0.361378	0.116601	0.015854
0	0.103195	0.012	0.283033	2.36167	bAEG_V1.14888	0.277897	-0.401943	-0.418849	0.02919	0.750432	1.13637	0.65897	-0.014174	-1.09552	-0.842362	-0.419813	0.33981
0	0.147872	0.018	0.282522	4.83522	AEG_V1.6608	0.638301	-0.177152	-0.625263	-0.134059	0.776752	1.13573	0.655316	-0.116975	-0.803226	-0.842455	-0.596778	0.089811
0	0.133773	0.014	0.282207	3.90692	AEG_V1.5593	0.76185	0.028697	-0.487297	-0.285248	0.53867	0.993197	0.896571	0.338572	-0.679122	-1.13365	-0.936358	-0.035879
0	0.218267	0.013	0.281548	25.8649	bAEG_V1.10878	0.290179	-0.168426	0.103326	-0.286144	0.341916	0.704343	0.648287	-0.172713	-0.912161	-0.517237	-0.292939	0.261571
0	0.11819	0.01	0.2815	3.02631	AEG_V1.17022	0.938904	0.558163	-0.203109	-0.241526	0.255687	0.888972	0.739781	0.312878	-0.65376	-1.26529	-1.1975	-0.133194
0	0.154231	0.015	0.281434	2.00329	AEG_V1.8844	0.687257	-0.008884	-0.722154	-0.209641	0.720479	0.773615	0.319058	-0.203794	-0.347079	-0.747797	-0.432053	0.170992
0	0.212109	0.023	0.280904	4.03057	AEG_V1.4108	0.168181	0.457106	-0.666592	-0.796846	-0.597089	0.42957	0.723189	0.558762	0.090248	-0.013886	-0.206403	-0.14624
0	0.113865	0.019	0.280893	2.0872	AEG_V1.18440	0.208794	-0.453432	-0.671264	-0.411362	0.227611	1.05522	0.891454	0.598215	-0.611687	-0.509491	-0.452585	0.128524
0	0.15696	0.016	0.280347	7.59792	bAEG_V1.17182	0.307488	-0.335987	-0.821861	-0.392684	0.416503	0.532777	0.646324	0.322728	-0.092891	-0.481328	-0.356229	0.255161
0	0.255095	0.016	0.280209	5.64378	bAEG_V1.15947	0.540352	-0.331573	0.077494	-0.178973	-0.069944	0.123884	0.492339	0.379136	-0.667207	-0.563475	-0.223665	0.421632
0	0.157084	0.009	0.279921	1.41614	AEG_V1.9416	0.569122	-0.04351	-0.435262	-0.228796	0.345591	0.799167	0.828286	0.553799	-0.594169	-0.897186	-0.88732	-0.009723
0	0.141748	0.017	0.279806	7.03283	AEG_V1.1738	0.625181	-0.146906	-0.462739	-0.069441	0.749905	1.14648	0.507028	-0.162043	-0.999614	-0.829254	-0.583745	0.225146
0	0.142123	0.016	0.279406	1.85871	AEG_V1.5001	0.839654	0.908598	0.070678	-0.080348	-0.122746	0.664421	0.679295	0.482042	-0.400444	-1.13031	-1.37072	-0.540115
0	0.16626	0.019	0.279264	3.69194	AEG_V1.10428	0.590068	-0.226847	-0.709699	-0.193042	0.503057	0.792113	0.748735	0.330126	-0.411449	-0.811056	-0.695977	0.083971
0	0.223508	0.012	0.278708	6.04153	bAEG_V1.1511	0.539276	0.844937	-0.348166	-0.852252	-0.967201	-0.155924	0.50954	0.260641	0.122406	-0.081785	0.074364	0.054165
0	0.20498	0.025	0.278683	15.4838	AEG_V1.18157	0.814814	-0.145966	-0.141795	-0.507485	-0.330811	-0.538419	0.372002	0.688194	0.294514	-0.520538	-0.308129	0.323619
0	0.131274	0.015	0.278383	7.40919	AEG_V1.9297	0.631595	-0.016273	-0.666442	-0.408383	0.424368	0.954217	1.0643	0.518629	-0.393607	-1.00802	-0.912781	-0.1876
0	0.238863	0.012	0.278216	9.66154	bAEG_V1.12346	0.661517	-0.210932	-0.078166	0.127553	0.305405	0.489053	0.143279	-0.206996	-1.0837	-0.536608	-0.1797	0.569295
0	0.182984	0.027	0.277885	2.98348	bAEG_V1.2810	0.491571	-0.282862	-0.435439	0.171664	0.710453	0.378416	0.160934	-0.26287	-0.566889	-0.600717	-0.228848	0.464587
0	0.103447	0.026	0.277629	7.29486	bAEG_V1.18954	0.922899	0.693391	0.235586	-0.646333	-0.319026	0.018769	0.344298	-0.32095	-0.513366	-0.62161	-0.044081	0.250423
0	0.134854	0.013	0.277227	8.80871	bAEG_V1.6761	0.215598	-0.647716	-0.818286	-0.079067	0.918522	0.965684	0.592785	-0.054371	-0.486504	-0.530382	-0.28664	0.210377
0	0.270988	0.012	0.276969	8.85793	bAEG_V1.9550	0.668693	-0.088573	0.246414	-0.182153	-0.019944	0.273075	0.467104	0.083318	-0.892017	-0.666231	-0.304851	0.415166
0	0.145784	0.012	0.276796	24.312	AEG_V1.254	0.877471	-0.198663	-0.618736	-0.175348	0.69528	0.43175	0.017433	-0.201928	-0.371503	-0.614042	-0.303732	0.462018
0	0.148832	0.012	0.27614	88.2222	bAEG_V1.12322	0.759568	-0.152202	-0.290787	-0.08895	0.608975	0.99084	0.652615	-0.021424	-1.00972	-1.0002	-0.642711	0.193994
0	0.148373	0.014	0.276037	2.96064	AEG_V1.9590	0.777748	0.137611	-0.442651	-0.204289	0.461801	0.933716	0.8008	0.319446	-0.720255	-1.06881	-0.960291	-0.034825
0	0.185192	0.011	0.276025	21.8168	AEG_V1.11257	1.08241	0.514088	0.587582	-0.182281	-0.177403	-0.114831	0.348755	0.208149	-0.480612	-0.903289	-0.834924	-0.04764
0	0.164446	0.03	0.275924	2.00197	AEG_V1.11240	0.496708	-0.356205	-0.550169	-0.167937	0.504454	0.997443	0.826664	0.335515	-0.752095	-0.782739	-0.632882	0.081241
0	0.150591	0.008	0.275826	4.29662	bAEG_V1.6597	1.31976	0.634012	-0.093662	-0.2305	0.280273	0.406042	0.5018	0.028864	-0.680236	-1.26516	-0.996103	0.094915
0	0.146326	0.017	0.275659	1.86559	bAEG_V1.4838	0.364352	-0.396661	-0.845055	-0.056024	0.647391	1.02138	0.665747	0.203057	-0.581547	-0.71376	-0.492091	0.183209
0	0.097089	0.015	0.275112	3.1312	bAEG_V1.6301	0.794065	0.324201	-0.224843	-0.206256	0.523904	0.802837	0.61865	-0.105142	-0.847194	-1.13534	-0.788547	0.243668
0	0.132525	0.01	0.274874	3.588	AEG_V1.884	0.88126	0.697297	-0.016648	-0.15186	0.137064	0.432173	0.731856	0.573883	-0.190773	-1.21066	-1.41527	-0.468324
0	0.241345	0.008	0.274864	2.58125	AEG_V1.8724	0.533239	-0.128676	0.120883	-0.169434	0.092306	0.289065	0.274813	-0.49512	-1.07792	-0.335851	0.267142	0.629554
0	0.162867	0.014	0.274449	3.41675	bAEG_V1.10712	0.814959	0.023509	-0.639263	-0.26561	0.669738	1.0371	0.64417	0.020871	-0.633049	-0.9188	-0.769222	0.015598
0	0.118511	0.014	0.274115	3.01416	AEG_V1.8628	0.794834	0.234826	0.015679	-0.173698	0.231091	0.772113	0.793456	0.209546	-0.95727	-1.06659	-0.881841	0.027853
0	0.174358	0.013	0.274084	2.64292	AEG_V1.1822	0.612302	0.808959	-0.101223	-0.913039	-1.14206	-0.361899	0.565232	0.339331	0.004039	-0.219927	0.182117	0.226169
0	0.148664	0.013	0.273652	1.21772	bAEG_V1.13423	0.98889	0.616351	-0.147062	-0.81539	-1.10318	-0.345157	0.267232	0.386358	-0.070769	0.014576	-0.104533	0.312682
0	0.208025	0.015	0.273629	6.94479	bAEG_V1.507	0.765911	0.570399	0.596223	-0.322651	-0.522478	-0.067288	0.437124	0.16977	-0.748594	-0.665282	-0.485614	0.272478
0	0.175706	0.016	0.273389	100.849	bAEG_V1.279	0.480164	-0.589542	-0.641631	-0.114967	0.936627	0.986268	0.581113	-0.077888	-0.634048	-0.673724	-0.412998	0.160625
0	0.187122	0.02	0.273036	24.5744	AEG_V1.16195	0.944117	-0.021807	-0.43395	-0.142066	0.565638	0.816435	0.576559	0.201753	-0.748229	-1.07415	-0.829291	0.144987
0	0.169131	0.007	0.272939	26.5623	bAEG_V1.13194	0.201599	-0.467242	-0.686273	-0.040688	0.743676	0.586509	0.491251	-0.008814	-0.323148	-0.527224	-0.244144	0.274497
0	0.165781	0.018	0.272882	48.976	AEG_V1.6237	0.445556	-0.631658	-0.715606	-0.165697	0.861328	1.02834	0.595045	0.073247	-0.578372	-0.691185	-0.441394	0.220394
0	0.157217	0.017	0.272768	2.31193	bAEG_V1.13976	1.0143	0.667209	0.186524	-0.637786	-0.912365	-0.356173	0.429999	0.127545	-0.574471	-0.468193	-0.01344	0.536852
0	0.148401	0.02	0.27273	43.1258	bAEG_V1.10981	0.417793	-0.62329	-0.725844	-0.028552	0.943365	1.00958	0.553638	0.017302	-0.652254	-0.795054	-0.377629	0.260949
0	0.140643	0.016	0.272338	7.1218	bAEG_V1.11323	0.852655	0.066615	-0.11393	-0.116389	0.404023	0.841324	0.720497	0.04838	-1.02743	-1.06683	-0.731918	0.123005
0	0.194201	0.019	0.272242	5.29347	bAEG_V1.8616	0.845066	0.069336	-0.592019	-0.220967	0.510645	0.84763	0.675838	0.203647	-0.523839	-0.892894	-0.858569	-0.063875
0	0.135439	0.025	0.272225	23.7328	bAEG_V1.9384	0.335098	-0.5294	-0.825205	-0.17371	0.814387	0.851797	0.654325	0.134784	-0.418162	-0.713873	-0.373212	0.243171
0	0.143039	0.014	0.272036	106.049	bAEG_V1.897	0.483989	-0.424262	-0.526666	-0.22569	0.815902	1.05625	0.749037	-0.016935	-0.684233	-0.821009	-0.563532	0.15715
0	0.20397	0.014	0.270669	3.90328	AEG_V1.11736	0.54223	0.916661	0.09244	-0.745194	-0.960005	-0.303898	0.483966	0.145924	-0.199115	-0.404457	0.160832	0.270616
0	0.184024	0.002	0.270489	6.60343	AEG_V1.20219	0.113254	-0.358642	0.023466	-0.166422	0.000385	0.273131	0.328688	-0.038102	-0.976202	-0.247482	0.304736	0.743189
0	0.155171	0.018	0.270447	3.49109	bAEG_V1.5864	0.552305	-0.172065	-0.622848	-0.203583	0.594739	0.815428	0.700188	0.246509	-0.506529	-0.825778	-0.709008	0.13064
0	0.165314	0.018	0.269205	5.42969	AEG_V1.1176	0.947041	0.46182	-0.133867	-0.102262	0.194258	0.699204	0.694115	0.171362	-0.74466	-1.04171	-1.01564	-0.129655
0	0.190227	0.002	0.268328	2.69811	bAEG_V1.6015	0.343917	-0.120365	-0.223946	-0.373065	-0.22693	0.152222	0.160066	-0.155911	-0.946459	-0.104931	0.557012	0.938391
0	0.119462	0.015	0.268302	3.02088	bAEG_V1.4998	0.683178	0.536274	-0.183764	-0.284245	0.153759	0.787394	0.974049	0.673096	-0.398444	-1.16223	-1.29537	-0.483697
0	0.186575	0.016	0.268018	2.45108	bAEG_V1.11379	0.740793	0.547104	-0.270151	-0.908825	-0.812303	-0.115318	0.604802	0.000127	-0.309718	-0.351699	0.425176	0.450013
0	0.173917	0.019	0.267355	2.18538	bAEG_V1.1887	1.01755	0.675077	0.411248	-0.47906	-0.728889	-0.274365	0.379922	0.137075	-0.745954	-0.644717	-0.257329	0.509445
0	0.282202	0.016	0.267063	148.266	bAEG_V1.5997	0.333921	0.490046	-0.655425	-0.762615	-0.636133	0.347608	0.639335	0.232123	-0.051689	-0.093505	0.170193	-0.013859
0	0.118365	0.016	0.26696	2.74435	AEG_V1.681	0.293261	-0.429031	-0.675721	-0.080184	0.784851	1.16739	0.665817	0.088314	-0.78098	-0.759268	-0.521096	0.246649
0	0.1051	0.013	0.26676	5.10267	AEG_V1.11650	1.09828	0.621054	0.267457	-0.208328	-0.033031	0.497685	0.597357	0.005913	-1.04262	-1.12084	-0.832876	0.149948
0	0.167539	0.017	0.26658	2.64089	bAEG_V1.2129	0.521456	-0.180228	-0.450799	0.01989	0.608935	0.578523	0.372735	-0.028208	-0.568648	-0.743647	-0.506933	0.376925
0	0.164909	0.021	0.266561	2.63663	bAEG_V1.20079	0.711248	0.427484	-0.098036	-0.306244	0.176197	0.877473	0.69252	0.225248	-0.758487	-0.81092	-0.933514	-0.20297
0	0.16317	0.021	0.266546	5.26743	AEG_V1.2917	0.558073	-0.411512	-0.545344	0.02469	1.00251	0.759824	0.24147	-0.290236	-0.623819	-0.706364	-0.352619	0.343329
0	0.203143	0.015	0.266355	2.74355	bAEG_V1.9059	0.502445	-0.23999	-0.068976	0.021267	0.365176	0.736263	0.536722	-0.06515	-1.04594	-0.654443	-0.30463	0.217253
0	0.195585	0.015	0.266198	3.75599	AEG_V1.10633	0.726338	0.922379	0.055623	-0.74997	-1.01403	-0.322219	0.465554	0.103398	-0.175384	-0.357379	0.161372	0.184318
0	0.147952	0.017	0.266053	24.4418	bAEG_V1.9947	0.436016	-0.500024	-0.682812	-0.11125	0.990587	0.881266	0.366268	-0.118523	-0.491496	-0.664066	-0.371959	0.265992
0	0.238121	0.016	0.265802	4.07981	AEG_V1.14814	0.390046	0.501475	-0.27079	-0.761265	-0.819515	-0.156724	0.604275	0.331329	-0.125069	-0.238737	0.311132	0.233843
0	0.241279	0.01	0.265645	38.8653	bAEG_V1.9506	0.805725	-0.009335	0.11347	-0.10767	0.074898	0.329998	0.504964	0.477399	-0.673209	-0.916323	-0.785672	0.185754
0	0.16181	0.019	0.265375	19.9104	AEG_V1.10299	0.506576	-0.45567	-0.499513	-0.176096	0.554326	0.992828	0.889113	0.35368	-0.771726	-0.918951	-0.617883	0.143317
0	0.206157	0.013	0.26495	38.3779	AEG_V1.7418	0.293069	-0.108816	0.159438	-0.182955	-0.355697	0.071423	0.581782	0.731775	-0.515705	-0.553901	-0.357994	0.237581
0	0.168856	0.023	0.264881	3.67429	AEG_V1.12169	0.653802	-0.035368	-0.690237	-0.455042	0.270068	0.720018	0.773791	0.491225	-0.042251	-0.684631	-0.878102	-0.123274
0	0.185534	0.016	0.264829	2.08878	bAEG_V1.20239	0.463982	-0.279409	-0.830206	-0.332781	0.442675	1.07485	0.773965	0.374771	-0.492338	-0.548557	-0.624861	-0.022092
0	0.128767	0.012	0.264694	484.735	AEG_V1.17932	0.253891	-0.586275	-0.807711	-0.098776	0.912741	1.13475	0.60145	0.077053	-0.656813	-0.675229	-0.399689	0.244603
0	0.175819	0.022	0.264693	3.87403	bAEG_V1.3434	0.47503	-0.189554	-0.58541	-0.054622	0.480983	0.662149	0.686247	0.403994	-0.57017	-0.867008	-0.616805	0.175167
0	0.179205	0.017	0.263774	6.93373	AEG_V1.1907	0.57115	-0.240357	-0.768353	-0.157354	0.524526	0.930404	0.822046	0.413924	-0.552678	-0.887035	-0.677337	0.021064
0	0.133803	0.017	0.263764	0.992659	bAEG_V1.13398	0.979123	0.73097	0.206502	-0.60367	-1.13208	-0.498567	0.392293	0.24319	-0.343907	-0.465298	-0.061016	0.552458
0	0.104044	0.015	0.263701	2.44943	bAEG_V1.14452	0.095249	-0.511974	-0.710109	0.037067	0.868372	1.28339	0.526232	0.009741	-0.8604	-0.6186	-0.353956	0.234992
0	0.175498	0.011	0.26347	2.94106	AEG_V1.8062	0.195681	-0.054397	0.003917	-0.305812	-0.144198	0.241493	0.471345	-0.233896	-0.990286	-0.272372	0.418519	0.670006
0	0.128523	0.027	0.263349	3.53846	bAEG_V1.11290	0.496181	-0.293297	-0.434023	-0.060317	0.611838	1.0681	0.854805	0.030391	-0.933026	-0.873215	-0.536738	0.069299
0	0.265396	0.027	0.263291	2.9754	bAEG_V1.2663	0.544069	0.604721	-0.178586	-0.6254	-0.732087	-0.108553	0.550974	0.015554	-0.300414	-0.351234	0.342361	0.238595
0	0.163344	0.015	0.26318	3.16104	AEG_V1.13983	0.560361	-0.140954	-0.821864	-0.251751	0.765042	1.13121	0.627038	-0.046869	-0.581819	-0.686453	-0.555502	0.001562
0	0.143062	0.018	0.262779	3.75062	bAEG_V1.17941	0.553778	-0.231799	-0.485748	-0.034799	0.713623	1.12758	0.630727	-0.077861	-0.922594	-0.855939	-0.609071	0.192103
0	0.134426	0.018	0.262468	23.4555	bAEG_V1.17974	0.121522	-0.692147	-0.791925	-0.062971	0.823563	0.815602	0.583897	0.128012	-0.448005	-0.593786	-0.238592	0.35483
0	0.252902	0.014	0.262463	32.7237	bAEG_V1.8275	0.414096	-0.121429	0.023118	-0.115113	-0.143022	0.28782	0.719313	0.833292	-0.447561	-0.710534	-0.696707	-0.043275
0	0.175228	0.018	0.26241	2.93756	bAEG_V1.14381	0.934042	0.479995	0.289088	-0.325818	-0.272445	0.054377	0.421915	-0.013947	-1.00389	-0.781326	-0.30713	0.525138
0	0.114488	0.018	0.262093	1.5296	AEG_V1.14260	0.565231	0.246368	-0.335219	-0.165811	0.189664	1.06394	0.844499	0.52274	-0.732483	-1.05517	-1.02555	-0.118206
0	0.184301	0.027	0.262073	2.33582	bAEG_V1.6164	0.675954	-0.07054	-0.38829	-0.06051	0.603777	0.338293	0.13651	-0.284544	-0.454382	-0.61866	-0.340849	0.46324
0	0.219312	0.02	0.261594	2.24044	AEG_V1.7057	0.481183	-0.431338	-0.584265	-0.182096	0.398042	0.590792	0.776887	0.53929	-0.468826	-0.738334	-0.566809	0.185475
0	0.136399	0.012	0.261577	2.84938	AEG_V1.5474	0.64717	0.104508	-0.240768	-0.324004	0.241695	0.813205	0.934666	0.580498	-0.421875	-1.02832	-1.06855	-0.238229
0	0.251681	0.009	0.261482	205.894	bAEG_V1.14114	0.315551	-0.297991	-0.011953	0.039237	0.241166	0.537342	0.386136	0.060474	-1.03981	-0.510362	-0.160593	0.440801
0	0.204455	0.018	0.261266	5.08639	bAEG_V1.20420	0.255473	-0.554933	-0.592915	0.082558	0.673474	0.463376	0.425833	0.092938	-0.451505	-0.534477	-0.23267	0.372847
0	0.135082	0.022	0.261042	11.2204	bAEG_V1.8384	0.599889	-0.105184	-0.500585	-0.26119	0.447234	1.05345	1.00184	0.433674	-0.708629	-1.02155	-0.876285	-0.06266
0	0.242544	0.015	0.260781	37.1807	bAEG_V1.14475	0.303899	0.277867	-0.53982	-0.758386	-0.761086	0.384795	0.739388	0.450025	-0.083768	-0.064943	0.115947	-0.063918
0	0.124747	0.017	0.260259	17.5851	AEG_V1.2805	1.05578	0.636983	0.184472	-0.223992	0.079809	0.646556	0.695717	0.071195	-0.963473	-1.15848	-0.960957	-0.063605
0	0.158805	0.015	0.259825	1.85868	AEG_V1.2887	0.381188	-0.255088	-0.797102	-0.353315	0.314336	0.826863	0.848774	0.640915	-0.349553	-0.645268	-0.667537	0.055787
0	0.149892	0.022	0.259629	4.69258	bAEG_V1.17015	0.695572	0.030744	-0.634827	-0.392898	0.425016	1.05285	1.00306	0.475632	-0.450227	-1.00956	-0.98092	-0.214442
0	0.223674	0.022	0.258599	3.47623	bAEG_V1.3016	0.462156	0.604035	-0.158031	-0.827988	-0.840609	-0.166022	0.637706	0.18256	-0.193719	-0.262981	0.306807	0.256083
0	0.127223	0.015	0.258278	1.85158	bAEG_V1.9092	0.256856	-0.428456	-0.84403	-0.006941	0.866834	1.20794	0.639817	-0.001088	-0.737787	-0.696959	-0.397907	0.141717
0	0.165715	0.021	0.258145	3.54756	AEG_V1.15566	0.579248	-0.279253	-0.778954	-0.198738	0.68942	0.966487	0.710189	0.20097	-0.51833	-0.816918	-0.645868	0.091747
0	0.135628	0.02	0.257639	2.52155	bAEG_V1.13474	0.759241	0.688774	-0.143779	-0.26136	0.075988	0.826677	0.814258	0.556542	-0.279979	-1.1907	-1.31189	-0.533771
0	0.270212	0.011	0.257563	6.15887	bAEG_V1.12327	0.234725	0.729144	0.00391	-0.642621	-0.804334	-0.25618	0.502999	0.245441	-0.090595	-0.262517	0.182421	0.157605
0	0.131633	0.012	0.257525	2.77127	bAEG_V1.154	0.570811	0.112658	-0.635549	-0.473261	0.349023	1.24549	0.992782	0.405097	-0.481988	-0.930229	-0.920016	-0.234817
0	0	0.012	0.25738	1.88059	AEG_V1.4678	0.25153	-0.440972	-0.468365	0.057054	0.967178	1.2593	0.60946	-0.198016	-1.11184	-0.847109	-0.342975	0.26475
0	0.125813	0.015	0.257146	11.2409	bAEG_V1.10737	0.380779	-0.409592	-0.781771	-0.454675	0.488776	1.04408	0.926764	0.568595	-0.438266	-0.78925	-0.665961	0.130518
0	0.148116	0.013	0.257045	4.45646	(+)E1A_r60_a20	0.639472	0.077702	-0.554369	-0.224991	0.384125	0.717887	0.779079	0.432352	-0.326641	-0.936046	-0.932728	-0.055842
0	0.17082	0.017	0.25702	5.10169	AEG_V1.4550	0.353989	-0.241655	-0.778487	-0.172055	0.430362	0.674968	0.730686	0.329881	-0.290899	-0.635142	-0.504953	0.103306
0	0.131317	0.015	0.256798	2.52271	AEG_V1.10640	0.854123	0.281015	-0.28586	-0.222995	0.393797	0.928437	0.931888	0.392127	-0.724028	-1.28883	-1.10913	-0.150539
0	0.114042	0.012	0.256798	4.76762	AEG_V1.12496	0.126222	-0.580809	-0.631145	-0.003735	0.907667	1.18785	0.589643	-0.015442	-0.818269	-0.670098	-0.392239	0.300354
0	0.156514	0.024	0.256607	1.9481	AEG_V1.14242	0.72015	0.071147	-0.406164	-0.063437	0.520417	0.872479	0.576674	0.193224	-0.850438	-1.01111	-0.82199	0.199048
0	0.121673	0.014	0.256158	20.3285	(+)E1A_r60_a20	1.25382	0.832672	0.305874	-0.235724	0.024268	0.33278	0.590433	0.057455	-0.823659	-1.26316	-1.07178	-0.002981
0	0.189441	0.018	0.256024	3.45228	bAEG_V1.14711	0.710781	0.623706	-0.197863	-0.881587	-0.992053	-0.276161	0.571226	0.247924	-0.153667	-0.263412	0.299392	0.311716
0	0.148412	0.012	0.255889	1.91268	AEG_V1.11877	1.0166	0.902307	0.426748	-0.417209	-0.554723	-0.066768	0.441584	-0.06153	-0.837039	-0.743714	-0.370161	0.263902
0	0.125547	0.012	0.255819	4.26209	bAEG_V1.7783	0.736447	0.573401	-0.048635	-0.217776	0.086338	0.732578	0.973373	0.657254	-0.358634	-1.1837	-1.41015	-0.540494
0	0.161969	0.014	0.255124	5.55608	AEG_V1.7325	0.23111	-0.606161	-0.795498	-0.001346	0.834624	0.748176	0.516753	-0.00335	-0.388012	-0.52131	-0.25176	0.236775
0	0.248747	0.011	0.255055	20.9064	bAEG_V1.159	0.422105	0.674364	-0.448467	-0.850034	-0.887928	0.170568	0.621251	0.28009	0.075568	-0.027611	0.067081	-0.096988
0	0.125996	0.017	0.254491	2.46716	bAEG_V1.6717	0.235345	-0.47482	-0.799566	-0.201248	0.677971	1.26281	0.73647	0.248651	-0.709699	-0.634152	-0.499065	0.157307
0	0.182036	0.013	0.254394	6.21525	AEG_V1.18477	0.448389	0.389653	-0.282898	-0.874026	-1.00952	-0.231197	0.752801	0.533701	-0.083883	-0.228735	0.266236	0.319476
0	0.148734	0.016	0.254137	5.64597	AEG_V1.10220	0.233615	-0.436825	-0.387717	-0.102364	0.505448	1.00419	0.789869	0.218571	-0.925295	-0.659668	-0.432295	0.192472
0	0.189777	0.023	0.25373	5.65294	bAEG_V1.902	0.459246	-0.034254	-0.359892	-0.488252	0.196067	0.365883	0.642526	0.322241	0.189926	-0.466801	-0.636102	-0.190589
0	0.175245	0.014	0.253726	4.02734	AEG_V1.18596	0.159676	-0.520157	-0.709618	-0.025214	0.682537	0.605996	0.430743	0.054793	-0.315586	-0.415601	-0.259723	0.312154
0	0.116565	0.012	0.253244	2.70462	AEG_V1.15466	0.882029	0.417223	-0.089687	-0.162036	0.276682	0.949108	0.761336	0.157228	-1.02977	-1.19751	-0.969781	0.005184
0	0.182521	0.01	0.253239	2.51415	AEG_V1.1369	0.977507	0.462198	0.079969	-0.844384	-1.03417	-0.304494	0.418382	0.253601	-0.391615	-0.244975	0.029338	0.598646
0	0.129514	0.012	0.253087	23.0469	bAEG_V1.16863	0.251635	-0.609529	-0.806448	-0.123677	0.969478	0.998122	0.582202	-0.037713	-0.471914	-0.640645	-0.331536	0.220027
0	0.174383	0.018	0.252942	16.9883	AEG_V1.18930	0.257712	-0.503794	-0.214	0.02745	0.608456	0.933996	0.560954	-0.037501	-1.02673	-0.580445	-0.298791	0.272693
0	0.156458	0.017	0.252566	2.90261	bAEG_V1.1899	1.04231	0.674343	0.22078	-0.572929	-0.738946	-0.305868	0.381609	0.093612	-0.746898	-0.613952	-0.09946	0.665397
0	0.187999	0.01	0.251416	1.50248	bAEG_V1.2086	-0.058598	-0.040319	-0.473733	-0.547897	-0.102433	1.08394	0.854933	0.256526	-0.372105	-0.428388	-0.164755	-0.007176
0	0.195155	0.008	0.251159	1.98727	AEG_V1.13100	0.984441	0.473207	-0.302848	-0.189697	0.068599	0.00983	0.140229	0.017284	-0.169802	-0.708957	-0.611012	0.288726
0	0.186297	0.027	0.251002	1.81358	bAEG_V1.9735	0.572362	-0.276503	-0.602414	-0.022436	0.695998	0.895952	0.633206	0.153812	-0.758875	-0.852356	-0.598925	0.160179
0	0.270271	0.021	0.250565	4.55902	AEG_V1.5890	0.379927	0.69891	-0.182722	-0.676697	-0.654075	0.030409	0.580057	-0.041501	-0.310613	-0.300618	0.279146	0.197776
0	0.189424	0.011	0.250444	22.2341	AEG_V1.8090	0.037783	0.459523	-0.419509	-0.907784	-0.896205	0.292487	0.970915	0.740997	0.198413	-0.138702	-0.121118	-0.2168
0	0.182629	0.023	0.250419	14.5298	bAEG_V1.13492	0.628729	-0.424347	-0.404034	-0.008078	0.923389	0.918307	0.473332	-0.258492	-0.808411	-0.823662	-0.444615	0.227883
0	0.115832	0.011	0.250118	5.80609	bAEG_V1.11062	1.40321	1.02596	0.562602	-0.24654	-0.362896	-0.106616	0.333694	0.146693	-0.744137	-1.20326	-0.99316	0.184447
0	0.162086	0.02	0.249607	2.05427	AEG_V1.15359	0.518959	-0.186755	-0.452096	0.063127	0.7745	0.630398	0.375556	-0.246871	-0.633446	-0.7672	-0.409345	0.333173
0	0.168658	0.026	0.249285	6.8588	AEG_V1.12385	0.305962	-0.494025	-0.792634	-0.067796	0.734393	0.711558	0.460118	0.083692	-0.348759	-0.520335	-0.346867	0.274695
0	0.166721	0.012	0.249138	10.5118	AEG_V1.9849	0.519493	-0.349052	-0.710322	0.010483	0.886457	1.16115	0.43066	-0.1406	-0.756769	-0.741273	-0.488403	0.17818
0	0.298575	0.056	0.24896	2.67933	bAEG_V1.1869	0.671525	0.209566	0.498808	-0.403513	-0.437128	-0.232817	0.52936	0.042328	-0.563823	-0.547032	-0.102424	0.335148
0	0.117797	0.02	0.248159	2.87418	bAEG_V1.9434	0.196707	-0.286604	-0.27828	0.007247	0.656379	1.03896	0.636612	-0.07471	-1.12636	-0.699389	-0.309309	0.238745
0	0.155224	0.018	0.24748	4.76601	bAEG_V1.5344	0.566095	-0.415455	-0.531307	-0.163934	0.732857	1.08592	0.797909	0.173239	-0.779125	-0.970008	-0.634377	0.138184
0	0.145021	0.012	0.247157	1.60774	bAEG_V1.16283	0.297115	-0.504365	-0.590939	0.100723	0.943768	1.00457	0.526274	-0.05091	-0.869766	-0.765965	-0.38737	0.29687
0	0.142993	0.016	0.246895	28.0174	bAEG_V1.17674	1.28573	0.878987	0.674622	-0.211326	-0.474018	-0.28715	0.284619	0.221108	-0.649881	-1.05303	-0.820227	0.150559
0	0.243828	0.017	0.246833	4.98894	bAEG_V1.3558	0.642473	0.756236	-0.190509	-0.690664	-0.752247	-0.19038	0.401438	0.063845	-0.30221	-0.344904	0.281299	0.325622
0	0.142369	0.02	0.246604	2.09729	AEG_V1.11876	0.676389	0.2074	-0.563492	-0.288395	0.433254	1.01157	0.909276	0.391243	-0.535493	-1.05371	-1.00757	-0.180473
0	0.154895	0.024	0.2465	3.05008	bAEG_V1.1118	0.680689	0.120397	-0.472417	-0.167637	0.482114	0.888821	0.760936	0.309888	-0.666558	-1.00162	-0.921602	-0.013009
0	0.227078	0.015	0.246174	4.5834	AEG_V1.13910	0.473318	0.142339	0.082282	-0.334954	-0.302664	0.112061	0.436328	-0.056672	-0.952868	-0.397802	0.194341	0.604292
0	0.231911	0.027	0.246056	5.20736	AEG_V1.800	0.82877	0.715644	-0.116226	-0.747764	-0.490855	-0.00492	0.472532	-0.35351	-0.469505	-0.418113	0.294113	0.289833
0	0.135002	0.018	0.245876	2.253	AEG_V1.18436	0.611696	-0.122696	-0.904496	-0.947197	-0.824112	0.089116	0.838482	0.953741	0.072593	-0.188603	-0.027271	0.448747
0	0.177547	0.017	0.244969	56.4802	bAEG_V1.1301	0.588072	-0.488543	-0.65562	-0.124696	0.855429	0.875239	0.605976	0.063154	-0.534937	-0.868285	-0.505143	0.189354
0	0.222059	0.006	0.244927	2.7551	bAEG_V1.12962	0.729144	0.763962	-0.162631	-0.831077	-0.955887	-0.199429	0.523673	0.080876	-0.148345	-0.258476	0.25348	0.20471
0	0.137191	0.007	0.244875	2.49238	bAEG_V1.210	0.784631	0.167051	-0.357886	-0.239733	0.486024	0.933162	0.865795	0.334877	-0.681994	-1.19326	-1.04727	-0.051392
0	0.150464	0.018	0.244451	24.2633	AEG_V1.13101	0.320158	-0.478053	-0.811226	-0.137594	0.959598	0.837738	0.456346	-0.105152	-0.322295	-0.616238	-0.284768	0.181487
0	0.127918	0.026	0.244117	30.4579	AEG_V1.8684	0.258776	-0.544697	-0.802031	-0.075366	0.897401	0.960468	0.571555	0.041139	-0.490369	-0.706646	-0.366538	0.256308
0	0.17217	0.015	0.243951	6.06999	AEG_V1.15352	0.379088	0.384398	-0.672746	-0.97989	-0.993785	0.143281	0.857518	0.891957	0.41456	0.00412	-0.19892	-0.229581
0	0.203089	0.022	0.243096	16.5061	bAEG_V1.4060	0.617038	-0.162501	-0.089766	-0.05105	0.342911	0.723585	0.650489	0.158842	-0.951842	-0.817761	-0.574772	0.154827
0	0.161892	0.021	0.243025	42.1569	AEG_V1.4055	0.466537	-0.481078	-0.655718	0.013523	0.95073	0.95432	0.525547	-0.074767	-0.690326	-0.805431	-0.451078	0.24774
0	0.126243	0.017	0.241809	1.75632	bAEG_V1.11641	1.10034	0.749949	0.10127	-0.683399	-1.03181	-0.453516	0.402522	0.120914	-0.434061	-0.482805	-0.000934	0.611523
0	0.233755	0.011	0.241619	2.64813	bAEG_V1.20331	0.460841	0.633273	-0.059488	-0.716368	-0.832063	-0.054606	0.540959	0.08944	-0.081359	-0.149636	0.185473	-0.016464
0	0.265581	0.024	0.241381	9.00482	AEG_V1.13356	0.812351	0.228573	0.411251	-0.318806	-0.34914	0.040616	0.422266	0.065615	-0.863906	-0.696676	-0.29719	0.545046
0	0.171618	0.022	0.241154	2.26155	bAEG_V1.21221	0.277554	-0.551544	-0.728903	-0.060487	0.694977	0.890664	0.717171	0.238281	-0.616524	-0.658131	-0.421672	0.218614
0	0.163438	0.017	0.240642	2.63883	AEG_V1.15823	0.777034	0.12513	-0.304257	-0.192194	0.611388	0.659978	0.66327	0.045742	-0.657133	-1.03194	-0.795094	0.098071
0	0.156482	0.011	0.240524	101.079	bAEG_V1.8655	0.489297	-0.430257	-0.63319	0.014118	0.99257	0.796521	0.211226	-0.24472	-0.4956	-0.658153	-0.34094	0.299128
0	0.128532	0.016	0.239881	15.916	AEG_V1.6223	0.269954	-0.615208	-0.796997	-0.182268	0.871443	1.16235	0.772294	0.153396	-0.63723	-0.755432	-0.446007	0.203707
0	0.118929	0.015	0.239868	3.32794	bAEG_V1.2480	0.802614	0.610838	0.211864	-0.068326	-0.046498	0.592061	0.739523	0.214382	-0.969313	-1.09489	-0.933906	-0.058348
0	0.135344	0.017	0.239522	5.90616	bAEG_V1.12669	0.224476	-0.693233	-0.876213	-0.109599	0.968156	1.10052	0.581945	0.007692	-0.489906	-0.606578	-0.316332	0.20907
0	0.208241	0.016	0.23951	13.0234	AEG_V1.12631	0.888831	0.527932	0.67375	-0.359895	-0.426277	-0.205972	0.471002	0.100063	-0.693209	-0.861253	-0.431919	0.316947
0	0.144628	0.019	0.239303	4.18109	bAEG_V1.18214	0.396082	-0.327266	-0.774167	-0.209217	0.63528	1.11612	0.817633	0.345755	-0.64238	-0.813327	-0.642074	0.097561
0	0.259424	0.008	0.239181	16.3469	bAEG_V1.3553	0.297806	0.516577	-0.2475	-0.967713	-0.648548	-0.056898	0.746783	0.146904	0.015299	-0.172707	0.246898	0.1231
0	0.183626	0.014	0.238571	139.701	AEG_V1.7007	0.350231	-0.512213	-0.765579	-0.10749	0.78959	0.896855	0.373629	0.143081	-0.492362	-0.523802	-0.446964	0.295024
0	0.215896	0.014	0.238444	105.669	AEG_V1.14115	0.498094	-0.169116	-0.058955	-0.25933	0.044971	0.41759	0.966446	0.849446	-0.334147	-0.874231	-0.883174	-0.197592
0	0.194138	0.019	0.238286	4.87129	AEG_V1.17348	0.806955	-0.063562	-0.402543	-0.186645	0.412209	0.560945	0.76649	0.407344	-0.228507	-1.13143	-0.827016	-0.11424
0	0.195654	0.018	0.238236	7.53759	bAEG_V1.14262	0.803293	-0.054012	-0.591335	-0.273049	0.526045	0.899796	0.807269	0.311257	-0.445348	-0.964644	-0.907093	-0.112177
0	0.130624	0.015	0.238051	18.6217	bAEG_V1.6197	0.347938	-0.370702	-0.6835	0.011988	1.04123	1.07656	0.396985	-0.232172	-0.696334	-0.723356	-0.400816	0.232184
0	0.206617	0.019	0.237494	18.2167	AEG_V1.7494	0.752961	-0.186812	-0.488326	-0.102396	0.60759	0.871974	0.640062	0.227871	-0.728532	-0.947362	-0.774865	0.127833
0	0.230727	0.012	0.237486	3.11657	AEG_V1.21329	0.535433	0.606585	-0.288946	-0.887087	-1.00718	-0.08857	0.65635	0.266112	0.006351	-0.091204	0.214283	0.077876
0	0.175727	0.012	0.237377	1.76996	AEG_V1.2311	0.860479	0.45295	0.101428	-0.187901	-0.15999	0.288509	0.32694	-0.162989	-1.1802	-0.718457	-0.183717	0.562947
0	0.236831	0.028	0.237346	3.00876	AEG_V1.13853	0.732148	0.138298	-0.181539	-0.530017	-0.408482	0.034185	0.036693	0.196703	-0.448443	0.046294	-0.142905	0.527065
0	0.186887	0.016	0.237329	15.6522	AEG_V1.20336	0.575263	0.815954	0.204713	-0.608176	-0.905243	-0.375222	0.393544	0.204761	-0.325882	-0.322863	0.107507	0.235644
0	0.308716	0.022	0.237159	14.267	AEG_V1.13142	0.772419	-0.041242	0.3145	-0.07111	0.023658	-0.102562	0.508921	0.486122	-0.354281	-0.882243	-0.680729	0.026546
0	0.198779	0.013	0.237107	2.16836	bAEG_V1.11975	0.109086	-0.693037	-0.622925	-0.111473	0.569189	0.998912	0.528757	0.157134	-0.610811	-0.207654	-0.294619	0.177441
0	0.136863	0.015	0.236396	1.6479	bAEG_V1.9467	0.854446	0.87537	0.078815	-0.11695	-0.024975	0.737833	0.718661	0.447005	-0.457373	-1.25045	-1.37339	-0.488993
0	0.141425	0.019	0.235965	3.37156	bAEG_V1.18646	0.173908	-0.481406	-0.446856	-0.012716	0.73579	0.986092	0.618055	0.105751	-0.920248	-0.64242	-0.347935	0.231984
0	0.140484	0.021	0.235941	2.04626	bAEG_V1.15729	1.09468	0.793069	0.237984	-0.750726	-1.04565	-0.432708	0.400691	0.174408	-0.570276	-0.538739	-0.028354	0.665618
0	0.158798	0.014	0.235697	4.08872	bAEG_V1.3504	0.189729	-0.382962	-1.03237	-0.239191	0.597036	1.0013	0.700926	0.169824	-0.306053	-0.495562	-0.320453	0.117772
0	0.161725	0.013013	0.235479	2.11885	bAEG_V1.13209	0.448113	-0.032719	-0.801539	-0.422181	0.09541	0.92433	1.01798	0.843751	-0.192325	-0.749575	-0.900764	-0.230485
0	0.119654	0.016	0.234838	163.406	AEG_V1.17679	0.194716	-0.491331	-0.719504	-0.275704	0.768935	0.956978	0.903958	0.09671	-0.46829	-0.70203	-0.398907	0.13447
0	0.270112	0.023	0.234645	8.11075	bAEG_V1.1400	0.46398	-0.496016	-0.342855	-0.395489	0.024811	0.340659	0.994841	0.739724	-0.133085	-0.620649	-0.549076	-0.026845
0	0.243876	0.015	0.234573	19.1067	bAEG_V1.3471	0.204358	0.35999	-0.512407	-0.801707	-0.765858	0.398515	0.781214	0.434486	-0.095901	-0.086741	0.134357	-0.050307
0	0.147465	0.02	0.234461	8.12422	AEG_V1.10593	0.151241	-0.399188	-0.781458	-0.199177	0.797528	0.875652	0.589834	0.055709	-0.363509	-0.593281	-0.349201	0.21585
0	0.162847	0.017	0.233976	2.80307	bAEG_V1.12020	0.679859	-0.068302	-0.55324	-0.182625	0.653165	1.09382	0.773982	0.180085	-0.792395	-0.993201	-0.803982	0.01284
0	0.141636	0.016	0.23366	15.1806	bAEG_V1.21172	0.286754	-0.581961	-0.710728	0.022776	1.05652	1.11668	0.500766	-0.083821	-0.732085	-0.7358	-0.373722	0.234615
0	0.166456	0.022	0.233458	2.82507	bAEG_V1.10466	0.397938	-0.405147	-0.907992	-0.36326	0.320076	0.931197	0.979418	0.654212	-0.350445	-0.688606	-0.610562	0.043172
0	0.134004	0.015	0.233271	2.16644	AEG_V1.10005	0.303742	-0.198731	-0.288382	-0.305364	0.399644	1.07472	1.00572	0.226707	-0.881207	-0.7605	-0.564534	-0.011812
0	0.26461	0.022	0.233235	43.3489	bAEG_V1.19127	0.959729	0.296213	0.384355	-0.314387	-0.527406	-0.247589	0.224694	0.317121	-0.615869	-0.586363	-0.337249	0.446752
0	0.234222	0.01	0.232905	11.5431	bAEG_V1.3340	0.012946	0.480933	-0.194132	-0.721561	-0.909539	0.008819	0.892536	0.541753	0.081399	-0.175864	0.067549	-0.084839
0	0.165664	0.014	0.232612	5.50357	bAEG_V1.6297	1.01726	0.487443	-0.270169	-0.198457	0.349128	0.385694	0.461588	0.189949	-0.268645	-1.11504	-1.00501	-0.033737
0	0.203686	0.022	0.232015	4.46575	AEG_V1.11596	1.05185	0.378814	0.072529	-0.718872	-1.00365	-0.497134	0.298212	0.486398	-0.307136	-0.301885	-0.055742	0.596619
0	0.152028	0.012	0.232015	1.79581	bAEG_V1.2893	0.928774	0.556488	-0.061406	-0.909673	-1.20739	-0.441823	0.436379	0.488813	-0.25378	-0.198799	0.070216	0.592205
0	0.23608	0.009	0.231986	1.37628	bAEG_V1.5208	0.18092	0.256863	-0.141492	-0.82536	-0.659229	0.322618	0.678714	0.171711	0.104613	-0.059489	-0.022719	-0.00715
0	0.162255	0.006	0.231398	1.55528	AEG_V1.14077	0.920655	0.366887	-0.141708	-0.140381	0.334803	0.68938	0.760694	0.393033	-0.689618	-1.23526	-1.15991	-0.098573
0	0.333727	0.054	0.231102	5.41521	AEG_V1.11421	0.542564	-0.297894	0.073623	-0.458508	-0.347971	-0.448294	0.588937	0.439887	-0.040856	-0.438855	-0.022692	0.410059
0	0.252224	0.024	0.230911	32.8274	AEG_V1.13577	0.815956	-0.208072	0.065133	-0.044135	0.367867	0.369114	0.28007	-0.195921	-1.015	-0.723773	-0.217966	0.506727
0	0.305248	0.02	0.230823	3.43352	bAEG_V1.10400	0.619486	-0.070509	0.028928	-0.450094	-0.598289	-0.138252	0.478229	0.313066	-0.585953	-0.293469	0.115976	0.58088
0	0.266959	0.006	0.230566	3.19446	bAEG_V1.14773	0.403829	-0.129724	0.102447	0.012111	0.137005	0.512786	0.364809	-0.172728	-1.16254	-0.500556	-0.049536	0.482098
0	0.132961	0.016	0.230494	1.60826	bAEG_V1.11182	0.408792	-0.202331	-0.563176	-0.022273	0.758328	1.15684	0.59646	0.082937	-0.938175	-0.891647	-0.575107	0.189356
0	0.203485	0.027	0.230331	2.73693	AEG_V1.16407	0.464132	-0.316078	-0.55505	-0.107529	0.502463	0.730741	0.780696	0.337002	-0.545523	-0.75701	-0.634633	0.100791
0	0.159941	0.018	0.230209	36.198	AEG_V1.13933	0.424661	-0.569739	-0.652592	-0.039515	0.951171	1.09077	0.599875	-0.012183	-0.721214	-0.821847	-0.465254	0.215865
0	0.325095	0.021	0.230096	5.0581	bAEG_V1.10169	0.243226	0.461457	-0.341952	-0.616624	-0.642713	-0.050768	0.536894	0.224545	-0.193981	-0.238991	0.351151	0.267756
0	0.172015	0.012	0.230056	2.04195	bAEG_V1.4180	0.363834	-0.270579	-0.12902	0.225204	0.64054	0.75979	0.391278	-0.276788	-1.24686	-0.714999	-0.145144	0.402748
0	0.15381	0.017	0.229629	71.3226	(+)E1A_r60_n9	1.02194	0.365486	0.065404	-0.171892	0.27951	0.693088	0.64439	0.155626	-0.962811	-1.1874	-0.964041	0.060699
0	0.196944	0.015	0.229561	3.57873	AEG_V1.14066	1.07486	0.227635	-0.274701	-0.285504	0.19829	-0.082037	0.123464	-0.162151	-0.363452	-0.759924	-0.306925	0.610447
0	0.201338	0.021	0.229399	30.7023	bAEG_V1.12557	0.686734	-0.000921	0.056192	-0.151773	0.148165	0.541402	0.88889	0.61407	-0.578224	-1.06999	-0.97405	-0.160493
0	0.116553	0.007	0.228906	1.71187	bAEG_V1.994	0.789442	0.179643	-0.094647	-0.101931	0.241014	0.460571	-0.077299	-0.509581	-1.3201	-0.574739	0.141478	0.866149
0	0.155337	0.021	0.228882	7.66641	bAEG_V1.1813	0.571157	-0.162278	-0.750939	-0.282763	0.60236	1.09769	0.915987	0.348056	-0.548934	-0.94698	-0.789821	-0.053531
0	0.19611	0.004	0.228566	3.65509	bAEG_V1.14895	0.651939	0.052619	-0.073523	-0.282057	-0.114518	0.166585	0.050332	-0.206659	-1.08693	-0.342691	0.263451	0.921449
0	0.155533	0.013	0.228483	1.74253	AEG_V1.4849	1.26115	0.669147	-0.065722	-0.245611	-0.067737	-0.078791	0.157888	-0.020871	-0.517091	-0.960387	-0.646474	0.514498
0	0.157346	0.023	0.228245	4.88749	AEG_V1.4030	0.744861	-0.079671	-0.564267	-0.227748	0.805215	1.05839	0.63434	0.005536	-0.699444	-1.02129	-0.73635	0.080434
0	0.229614	0.021	0.228146	1.50908	bAEG_V1.21276	0.351408	-0.136195	-0.100721	-0.344839	-0.130808	0.058583	0.302866	-0.321406	-0.879268	-0.148476	0.625379	0.723477
0	0.282184	0.02	0.227799	5.43115	bAEG_V1.16085	0.311281	0.506087	-0.530697	-0.74063	-0.601755	0.45269	0.636467	0.158092	-0.118947	-0.040723	0.098453	-0.130319
0	0.168917	0.015	0.227224	1.46278	bAEG_V1.264	0.59327	0.04039	-0.738217	-0.319631	0.385432	1.14907	0.923704	0.501629	-0.472895	-0.942576	-0.918556	-0.201619
0	0.227494	0.019	0.227016	14.237	AEG_V1.5829	0.885592	0.123367	0.092142	-0.01825	0.177677	0.434328	0.598045	0.157412	-0.912511	-0.986547	-0.701232	0.149977
0	0.209452	0.027	0.226926	2.37705	bAEG_V1.9408	0.465849	-0.440547	-0.823503	-0.08057	0.747624	0.853016	0.6125	0.132407	-0.471829	-0.638582	-0.454483	0.098118
0	0.171328	0.027	0.226623	13.4238	AEG_V1.4609	0.644357	-0.373474	-0.383425	-0.071614	0.868775	0.825948	0.586477	-0.045694	-0.746968	-1.03182	-0.539477	0.266912
0	0.152405	0.021	0.226578	3.57451	bAEG_V1.3358	0.679818	0.022019	-0.42335	-0.16099	0.590029	0.97494	0.733951	0.167303	-0.768636	-1.02546	-0.878051	0.088427
0	0.164811	0.023	0.226167	2.60686	bAEG_V1.775	0.362695	-0.373512	-0.05549	0.110458	0.699294	0.857461	0.279276	-0.246551	-1.18605	-0.697103	-0.220346	0.469867
0	0.224695	0.013	0.226082	2.46888	bAEG_V1.4171	0.598414	0.220805	-0.040572	-0.770892	-0.923841	-0.178579	0.53937	0.455839	-0.379554	-0.143982	0.165531	0.457462
0	0.146444	0.024	0.225753	9.63807	bAEG_V1.14645	0.252767	-0.552229	-0.915831	-0.391805	0.530621	0.868803	0.827934	0.47337	-0.31535	-0.590967	-0.432991	0.245678
0	0.187337	0.023	0.225675	10.6138	bAEG_V1.3101	0.68382	-0.324543	-0.580182	-0.124831	0.895745	0.779896	0.566889	-0.024176	-0.54737	-0.939678	-0.53331	0.147739
0	0.197122	0.007	0.225667	5.87413	AEG_V1.12194	0.64628	0.618782	-0.379758	-1.05933	-1.1149	-0.176822	0.659942	0.409783	0.241035	0.007289	0.108253	0.039445
0	0.228851	0.02	0.225642	2.6126	AEG_V1.2079	0.224878	0.652832	0.056066	-0.803155	-0.983331	-0.208703	0.617664	0.353299	-0.163825	-0.282554	0.190471	0.346358
0	0.230012	0.013	0.225042	3.78441	bAEG_V1.4740	0.556791	0.444692	-0.377713	-0.859568	-0.799166	-0.146889	0.607283	0.197365	-0.213747	-0.286459	0.444275	0.433138
0	0.199109	0.019	0.224982	13.6382	bAEG_V1.14328	1.09359	0.257751	-0.286701	-0.176124	0.491207	0.600269	0.592862	0.08292	-0.531629	-1.15311	-0.952814	-0.018225
0	0.172987	0.025	0.224966	38.6704	AEG_V1.13619	0.781551	-0.116291	-0.393263	-0.117189	0.743009	0.948619	0.677935	-0.099847	-0.801101	-1.02365	-0.707306	0.107537
0	0.165127	0.017	0.224803	3.26513	AEG_V1.9163	0.238902	-0.282133	-0.584868	-0.029717	0.711196	0.688201	0.453399	-0.027862	-0.429585	-0.589733	-0.410926	0.263127
0	0.169338	0.022	0.224108	3.76191	AEG_V1.4837	0.527558	-0.248951	-0.728026	-0.117634	0.714097	0.846851	0.639216	0.05574	-0.443003	-0.769156	-0.567199	0.090508
0	0.311044	0.031	0.223813	3.39536	bAEG_V1.16259	0.414156	0.672718	-0.292882	-0.586247	-0.424647	0.310695	0.2814	-0.23221	-0.460139	-0.31315	0.344932	0.285374
0	0.161334	0.022	0.22346	5.00204	bAEG_V1.1115	0.250439	-0.329773	-0.378914	-0.195694	0.425588	0.869911	0.715739	0.294678	-0.728276	-0.512129	-0.520095	0.108526
0	0.17743	0.022	0.223422	2.78275	bAEG_V1.5707	0.482786	-0.132167	-0.753915	-0.467571	0.089231	0.769118	1.06877	0.903848	-0.121812	-0.714846	-0.874002	-0.249437
0	0.192607	0.022	0.222244	4.13297	AEG_V1.18405	0.230108	-0.720252	-0.860047	-0.135432	0.645818	0.626223	0.52057	0.19914	-0.236572	-0.403727	-0.208607	0.342778
0	0.152571	0.025	0.222215	4.40001	bAEG_V1.19548	0.26091	-0.49672	-0.653184	0.012964	0.950786	0.998717	0.535166	-0.07095	-0.690009	-0.664121	-0.420133	0.236574
0	0.136493	0.019	0.222206	11.8247	bAEG_V1.21296	0.290674	-0.556693	-0.786535	-0.102033	0.956917	1.10212	0.734347	0.049284	-0.639399	-0.792449	-0.418949	0.162715
0	0.170456	0.016	0.222172	1.31745	bAEG_V1.15397	0.675035	0.143598	-0.391504	-0.014362	0.446652	0.64533	0.715151	0.120434	-0.58877	-0.998699	-0.768982	0.016118
0	0.183551	0.022	0.221512	2.93607	bAEG_V1.7909	0.633991	-0.14677	-0.315353	0.028332	0.798357	0.571485	0.46639	-0.230423	-0.784723	-0.906754	-0.437015	0.322483
0	0.142224	0.018	0.221384	3.4458	AEG_V1.15318	0.480661	-0.014596	-0.456003	-0.197782	0.42946	1.09671	0.855335	0.360664	-0.805651	-0.878569	-0.808228	-0.062006
0	0.269334	0.016	0.220825	3.02669	AEG_V1.4269	0.567531	0.70627	-0.108455	-0.685012	-0.81392	-0.202395	0.53028	0.043245	-0.252655	-0.332707	0.306107	0.241711
0	0.15271	0.021	0.220787	4.6829	bAEG_V1.13639	0.454827	-0.322993	-0.40337	-0.05943	0.752566	1.1694	0.656444	-0.092681	-0.996899	-0.755628	-0.508923	0.106692
0	0.286688	0.023	0.22071	16.3568	AEG_V1.3873	0.747981	0.137924	0.482898	-0.397773	-0.445617	-0.331159	0.384888	0.305103	-0.509174	-0.655926	-0.228327	0.509183
0	0.208926	0.018018	0.220562	2.80165	bAEG_V1.19293	0.898067	0.17356	-0.588342	-0.197695	0.575567	0.838394	0.526679	-0.038805	-0.500972	-0.87446	-0.786866	-0.025129
0	0.198357	0.016	0.220073	1.77135	bAEG_V1.2256	0.477357	0.561545	-0.171569	-0.881161	-1.14068	-0.277279	0.670888	0.467885	-0.027423	-0.19704	0.260653	0.256823
0	0.161277	0.022	0.220056	6.14454	AEG_V1.7318	0.4971	-0.321308	-0.62915	-0.14986	0.94741	1.00044	0.380495	-0.21979	-0.524215	-0.688667	-0.472477	0.180018
0	0.226476	0.026	0.219663	204.445	bAEG_V1.11647	0.876604	0.471688	0.379391	-0.635586	-0.746579	-0.269111	0.317745	0.185178	-0.583585	-0.381924	-0.107148	0.493327
0	0.172137	0.019	0.219599	193.553	bAEG_V1.6034	0.172498	-0.575241	-0.671974	-0.027632	0.842391	0.848012	0.518449	0.117012	-0.582608	-0.57405	-0.36386	0.297003
0	0.339083	0.026	0.219092	4.65843	bAEG_V1.15051	0.362251	0.55521	-0.650914	-0.491972	-0.214044	0.439228	0.171094	-0.370896	-0.392917	-0.066706	0.34834	0.311327
0	0.167572	0.018	0.218845	10.9821	AEG_V1.480	0.565885	-0.222858	-0.738921	-0.096405	0.797917	0.844667	0.402606	0.044816	-0.477101	-0.796778	-0.544911	0.221081
0	0.191013	0.014	0.21882	3.56383	AEG_V1.738	0.714123	0.232519	-0.302786	-0.086904	0.285983	0.304504	0.517072	0.397731	-0.207232	-0.899604	-0.945296	-0.01011
0	0.143476	0.02	0.218563	1.90298	bAEG_V1.6550	0.658874	0.202283	-0.561322	-0.224634	0.58404	0.900349	0.520775	0.00155	-0.478493	-0.90139	-0.773608	0.071576
0	0.27948	0.017	0.218492	5.44521	bAEG_V1.5938	0.311252	0.76976	0.09725	-0.621974	-0.803082	-0.357145	0.497	0.163814	-0.133064	-0.365972	0.172395	0.269765
0	0.173855	0.022	0.218409	15.6691	AEG_V1.970	0.559868	-0.236786	-0.539322	-0.153972	0.862953	0.895633	0.332929	-0.206472	-0.50729	-0.720752	-0.514655	0.227867
0	0.230929	0.018	0.218349	7.21389	AEG_V1.7701	0.702847	0.755769	-0.417811	-1.0018	-0.740925	0.21926	0.503383	0.011181	0.079676	-0.021558	-0.008778	-0.081238
0	0.242245	0.019	0.218256	188.737	bAEG_V1.2421	0.302232	0.517087	-0.372816	-0.873853	-0.921697	0.054943	0.663795	0.450104	-0.006648	-0.063095	0.203395	0.046553
0	0.235951	0.019	0.218151	17.5012	AEG_V1.7765	0.712772	0.576744	-0.488268	-0.974199	-0.820724	-0.018789	0.555024	0.093358	-0.147689	-0.14188	0.361715	0.291938
0	0.31735	0.032	0.218091	12.185	bAEG_V1.16217	0.431441	-0.39998	0.030227	-0.355645	0.016616	0.229375	0.794344	0.683009	-0.14543	-0.612984	-0.636724	-0.034248
0	0.198225	0.021	0.218023	5.71603	bAEG_V1.8661	0.79743	-0.128168	-0.590442	-0.148974	0.672036	0.603339	0.246495	0.05862	-0.44742	-0.762452	-0.609904	0.30944
0	0.164913	0.008	0.217541	1.4493	bAEG_V1.3163	0.161496	0.046911	-0.47986	-0.122152	0.254269	1.29185	0.583676	0.087947	-0.736771	-0.600017	-0.464854	-0.0225
0	0.189056	0.024	0.217365	2.4051	bAEG_V1.3433	1.13892	0.631775	-0.145897	-0.298352	0.252342	0.156362	0.297017	-0.327293	-0.465722	-0.971887	-0.549596	0.282333
0	0.175337	0.022	0.217302	2.5776	bAEG_V1.15620	0.833765	0.351761	-0.380394	-0.085289	0.331666	0.792375	0.604459	0.40512	-0.561746	-1.13395	-1.11181	-0.045955
0	0.200374	0.024	0.217016	2.42822	bAEG_V1.15466	0.676351	-0.120419	-0.233027	0.059848	0.49595	0.226756	-0.005103	-0.363038	-0.73014	-0.640654	-0.149656	0.783133
0	0.190225	0.02	0.216928	14.2639	bAEG_V1.1439	0.539353	-0.457918	-0.732227	-0.019175	0.946903	1.00043	0.447548	-0.071064	-0.610236	-0.753549	-0.471756	0.181693
0	0.161304	0.031	0.216834	1.87238	AEG_V1.1794	0.650487	0.193846	-0.380964	-0.094068	0.321956	1.03258	0.772938	0.407421	-0.788423	-1.03269	-0.99396	-0.089119
0	0.315561	0.024	0.216738	13.4256	bAEG_V1.16611	0.810406	0.072379	0.381859	-0.052115	-0.070189	-0.081829	0.507361	0.339347	-0.562962	-0.883978	-0.643439	0.18316
0	0.187089	0.02	0.216648	5.43333	AEG_V1.3976	0.825254	0.047073	-0.37496	-0.156117	0.68195	0.642516	0.577578	0.060212	-0.631864	-1.05217	-0.765475	0.145999
0	0.139908	0.026	0.216439	10.8025	bAEG_V1.8791	0.122022	-0.777862	-0.802004	-0.04398	0.9946	1.05884	0.653013	0.052105	-0.576802	-0.641806	-0.289085	0.250956
0	0.284297	0.026	0.216437	12.1217	bAEG_V1.4898	0.577779	0.495541	-0.398488	-0.924838	-0.498021	-0.001454	0.606722	-0.196536	-0.087801	-0.177793	0.369281	0.235605
0	0.200072	0.027	0.215877	4.75766	AEG_V1.5777	0.3383	-0.398248	-0.50524	0.158116	0.88501	0.62474	0.383599	-0.166085	-0.638128	-0.648518	-0.312357	0.27881
0	0.19733	0.025	0.21513	3.86125	AEG_V1.21147	0.425433	-0.209483	-0.463496	-0.008603	0.61763	0.60197	0.553849	0.030594	-0.518998	-0.715829	-0.526538	0.213472
0	0.154519	0.021	0.213918	1.13496	AEG_V1.16567	1.17858	0.735187	0.088076	-0.579	-0.550681	0.127171	0.178163	-0.195877	-0.983035	-0.526455	-0.182969	0.71084
0	0.165107	0.02	0.213842	15.5698	bAEG_V1.15876	0.493127	-0.41645	-0.34847	0.032826	0.943193	1.01275	0.453427	-0.191573	-0.985104	-0.847329	-0.465914	0.319514
0	0.179855	0.014	0.213737	31.3283	bAEG_V1.6501	0.45698	-0.349534	-0.306808	0.211072	0.719141	0.983718	0.418137	-0.210811	-1.09571	-0.708254	-0.388163	0.270229
0	0.18436	0.025	0.213561	7.33957	(+)E1A_r60_n9	0.619488	-0.255685	-0.719436	-0.333412	0.601024	0.918985	0.919004	0.354572	-0.374575	-0.884365	-0.764981	-0.080619
0	0.15798	0.017	0.213533	6.20832	AEG_V1.5383	-0.003141	-0.530029	-0.287441	-0.095872	0.677818	1.06246	0.758434	-0.070686	-0.961795	-0.503609	-0.254564	0.208423
0	0.162904	0.021	0.213308	3.03706	bAEG_V1.1856	0.62454	-0.106791	-0.648768	-0.079583	0.765273	1.1788	0.704034	-0.004383	-0.816616	-0.97439	-0.687693	0.045578
0	0.206564	0.021	0.213076	2.98926	AEG_V1.15012	0.465078	0.127102	0.037038	-0.603797	-0.559063	0.028074	0.519753	0.096802	-0.826183	-0.337782	0.297999	0.754978
0	0.147517	0.019	0.212924	10.4089	AEG_V1.8154	0.213748	-0.62769	-0.778157	-0.022625	0.953439	1.11852	0.544561	0.019713	-0.610582	-0.650877	-0.399036	0.238989
0	0.189776	0.029	0.212854	2.31219	AEG_V1.5259	0.833233	0.234882	-0.433862	-0.09593	0.399156	0.895425	0.705974	0.31365	-0.63609	-1.09045	-1.04584	-0.080139
0	0.172771	0.016	0.211935	4.04742	bAEG_V1.8721	0.711038	0.156723	-0.453974	-0.256034	0.381166	0.969215	0.95337	0.461746	-0.53647	-1.04416	-1.08195	-0.260667
0	0.278016	0.02	0.21183	10.1321	bAEG_V1.4493	0.447828	0.688339	-0.216487	-0.767029	-0.64873	0.023251	0.553026	-0.095341	-0.345929	-0.280162	0.338118	0.303115
0	0.211488	0.025	0.211327	6.78659	AEG_V1.18920	0.601659	0.243992	-0.474441	-0.324129	0.392191	0.406701	0.53663	0.226528	-0.004909	-0.726594	-0.782141	-0.095487
0	0.153751	0.018	0.210912	3.57638	bAEG_V1.7691	0.5964	0.196383	0.094715	-0.123275	0.158599	0.696945	0.894143	0.34045	-0.895725	-1.03667	-0.880173	-0.041794
0	0.36144	0.026	0.210348	7.41538	bAEG_V1.16576	0.47888	-0.23137	0.067502	-0.458051	-0.50219	-0.025995	0.488417	0.313954	-0.508088	-0.189395	0.054235	0.5121
0	0.191664	0.03	0.210034	3.75198	bAEG_V1.21344	0.725695	-0.078582	-0.625224	-0.080304	0.786485	0.966991	0.530592	-0.086515	-0.695675	-0.877906	-0.66433	0.098773
0	0.155513	0.014	0.209194	1.40993	bAEG_V1.13727	1.07822	1.09629	0.322078	-0.033911	-0.083545	0.449813	0.535594	0.376174	-0.470976	-1.27594	-1.48361	-0.510185
0	0.205632	0.029	0.209032	2.45976	bAEG_V1.14190	0.578569	-0.200464	-0.554078	-0.041934	0.634912	0.769779	0.689084	0.215389	-0.642542	-0.881583	-0.665501	0.098366
0	0.288156	0.03	0.209027	34.3861	AEG_V1.2956	0.545267	0.066419	0.5539	-0.236989	-0.434237	-0.316874	0.422846	0.472618	-0.42079	-0.632578	-0.342816	0.323233
0	0.175526	0.022	0.208771	1.19882	AEG_V1.4362	0.622943	0.631774	0.114975	-0.309634	0.1644	0.481469	0.546389	0.133313	-0.032871	-0.983225	-0.950592	-0.418939
0	0.34499	0.037	0.208715	8.78015	bAEG_V1.2190	0.313087	0.498455	-0.352143	-0.505923	-0.446682	0.093012	0.306457	-0.077459	-0.476715	-0.198141	0.428052	0.418001
0	0.181648	0.019	0.207773	3.80189	AEG_V1.4924	1.06841	0.483007	0.025167	-0.216158	0.217343	0.653673	0.410104	-0.298857	-1.08044	-0.867911	-0.626022	0.231684
0	0.118456	0.019	0.207381	0.818134	AEG_V1.9295	0.822533	0.697512	0.390628	-0.068404	-0.114892	0.58716	0.757839	0.330506	-0.943885	-1.26456	-1.07371	-0.120729
0	0.121169	0.02	0.207236	11.9633	bAEG_V1.8805	1.36579	1.0852	0.434378	-0.475142	-0.839481	-0.371305	0.129408	0.132144	-0.696257	-0.725529	-0.466333	0.427125
0	0.176444	0.023	0.207145	5.14013	bAEG_V1.7831	0.947122	0.351894	-0.200373	-0.138351	0.403669	0.929092	0.618092	0.133991	-0.94757	-1.11923	-0.975586	-0.002752
0	0.192088	0.027	0.206996	9.36711	bAEG_V1.18899	0.486776	-0.406226	-0.53653	0.136782	1.00689	0.920745	0.361374	-0.339108	-0.759492	-0.682409	-0.395379	0.206579
0	0.247311	0.02	0.206339	4.19103	bAEG_V1.9827	0.623696	0.873363	0.037019	-0.678383	-0.849337	-0.078344	0.496966	-0.073122	-0.343532	-0.363156	0.197205	0.157625
0	0.17563	0.014	0.206018	26.8914	AEG_V1.3021	0.973229	0.180757	-0.132	-0.212978	0.626973	0.61102	0.472931	-0.357696	-0.679287	-1.03913	-0.627684	0.183864
0	0.146734	0.023	0.206015	2.44846	AEG_V1.15015	0.691528	0.383986	0.094402	-0.136883	0.115995	0.610779	0.799673	0.615971	-0.395945	-1.15356	-1.26722	-0.358724
0	0.353347	0.024	0.205969	14.5189	AEG_V1.12893	0.37284	0.706226	-0.158161	-0.453803	-0.675157	-0.326612	0.284441	0.196737	-0.080081	-0.230505	0.202538	0.161538
0	0.17939	0.028	0.205572	10.9916	AEG_V1.3026	0.665595	-0.220004	-0.38787	-0.012069	0.931778	0.758689	0.329713	-0.401739	-0.676209	-0.835137	-0.436672	0.283927
0	0.145154	0.014	0.205549	3.70464	AEG_V1.499	0.238394	-0.438642	-0.230261	0.026783	0.793913	1.00539	0.478379	-0.11672	-1.04786	-0.646716	-0.368377	0.305716
0	0.155713	0.024	0.205518	1.97386	AEG_V1.11803	0.4177	-0.310964	-0.654225	-0.091512	0.642972	1.11974	0.90953	0.171	-0.756556	-0.83942	-0.591021	-0.017245
0	0.132386	0.012	0.205212	2.16657	AEG_V1.4433	0.284926	-0.454717	-0.208004	0.101501	0.920964	1.00693	0.520794	-0.260955	-1.15386	-0.784708	-0.289844	0.31697
0	0.172489	0.03	0.205078	6.09787	AEG_V1.16462	0.464252	-0.515112	-0.697848	-0.246039	0.641705	1.11671	0.961735	0.331932	-0.601557	-0.858945	-0.617854	0.021024
0	0.151928	0.021	0.204733	2.20712	bAEG_V1.9796	0.532702	0.024285	-0.65676	-0.240133	0.588488	1.20828	0.753148	0.291772	-0.660368	-0.978577	-0.819718	-0.043119
0	0.262455	0.022	0.204349	1.2596	AEG_V1.15948	0.26876	-0.044444	-0.241329	-0.118556	-0.32942	0.042589	0.060403	0.106865	-0.44777	-0.3714	0.157322	0.91698
0	0.221414	0.017	0.204344	4.10394	bAEG_V1.11974	0.233255	-0.4626	-0.089267	-0.018892	0.528032	0.864662	0.626743	-0.031699	-1.01141	-0.594747	-0.32138	0.277307
0	0.139483	0.02	0.204335	0.833718	AEG_V1.1374	0.687298	0.063075	-0.145841	0.057413	0.502347	0.846357	0.685807	-0.010613	-1.20173	-1.1829	-0.633242	0.332038
0	0.148882	0.016	0.20423	29.7418	bAEG_V1.18900	0.35216	-0.33792	-0.708465	-0.171055	0.873888	0.981011	0.761662	-0.002736	-0.539956	-0.794062	-0.493692	0.079166
0	0.135296	0.017	0.204185	5.90918	bAEG_V1.8050	0.348808	-0.217365	-0.735201	-0.083495	0.782276	1.08625	0.730755	0.011212	-0.644518	-0.810076	-0.547175	0.078534
0	0.194459	0.032	0.203759	3.94891	AEG_V1.9626	0.65508	-0.144435	-0.642635	-0.035596	0.724973	1.05856	0.580645	0.022236	-0.73138	-0.886468	-0.697452	0.096478
0	0.167159	0.021	0.203514	4.08275	AEG_V1.9525	0.594934	-0.09023	-0.637607	-0.303028	0.619023	0.460941	0.219605	-0.023979	-0.121385	-0.524542	-0.446027	0.252296
0	0.249983	0.017	0.203102	9.16053	bAEG_V1.2071	0.611176	-0.096096	0.07271	0.009804	0.229652	0.523345	0.228526	-0.146294	-1.12417	-0.564266	-0.245654	0.501271
0	0.170883	0.032	0.20303	2.30928	AEG_V1.9178	0.610791	-0.004009	-0.368691	0.084626	0.43901	0.950256	0.73182	0.088205	-0.921969	-0.964772	-0.699997	0.05473
0	0.215493	0.014	0.20285	2.03818	bAEG_V1.15616	0.580112	0.124861	-0.04068	-1.02282	-1.08499	-0.235889	0.697996	0.615602	-0.141937	-0.161424	0.121716	0.547449
0	0.105984	0.012	0.202662	2.75541	AEG_V1.6550	0.032384	-0.38258	-0.647174	0.031074	0.92078	1.38983	0.563598	-0.109414	-0.922893	-0.679033	-0.331405	0.13483
0	0.117291	0.019	0.202569	1.46821	AEG_V1.1619	0.32743	-0.40702	-0.439515	0.105052	0.95126	1.22511	0.652553	-0.219153	-1.125	-0.867126	-0.38782	0.184222
0	0.264845	0.024	0.20234	5.1139	AEG_V1.1526	0.898866	0.076858	0.253198	-0.148156	0.265073	0.161079	0.573418	0.24094	-0.528247	-1.05129	-0.82899	0.087248
0	0.150733	0.02	0.202266	3.97091	AEG_V1.11781	0.782519	0.144928	-0.107061	-0.123728	0.460054	0.925196	0.729543	-0.023075	-1.02746	-1.03722	-0.803722	0.080024
0	0.229799	0.038	0.201924	13.2349	bAEG_V1.18156	0.592012	-0.431144	-0.315607	-0.118159	0.577152	0.825947	0.772035	0.162517	-0.632882	-0.879302	-0.622316	0.069745
0	0.181891	0.014	0.201615	4.05027	AEG_V1.2139	0.250793	-0.484296	-0.785912	0.056836	0.722994	0.757791	0.508702	0.075958	-0.413212	-0.555901	-0.343804	0.210052
0	0.153643	0.022	0.201514	2.4502	bAEG_V1.7029	0.222859	-0.497757	-0.615208	-0.115234	0.691647	1.08465	0.717104	0.285366	-0.741388	-0.725953	-0.547689	0.241605
0	0.226583	0.018	0.2013	11.6924	bAEG_V1.4529	0.949589	-0.090789	-0.230091	0.005011	0.62661	0.775338	0.347445	-0.156702	-1.00318	-0.954614	-0.579788	0.31117
0	0.166448	0.027	0.201299	12.5396	AEG_V1.16348	0.266373	-0.618931	-0.785106	-0.010865	0.966794	1.18253	0.615361	-0.006744	-0.692607	-0.648244	-0.414046	0.145489
0	0.167844	0.017	0.201246	4.5089	AEG_V1.8477	1.09758	0.471004	0.046483	-0.146614	0.256977	0.708508	0.542324	-0.036622	-1.04122	-1.1226	-0.903582	0.127756
0	0.173265	0.018	0.201182	1.51337	AEG_V1.20330	0.729209	0.931782	0.1111	-0.162905	-0.149584	0.639652	0.340412	0.077042	-0.45778	-0.968491	-0.84108	-0.249355
0	0.158848	0.017	0.200828	4.19773	AEG_V1.3341	0.820964	0.08183	-0.452819	-0.15972	0.682636	1.07413	0.760353	0.08805	-0.821437	-1.20143	-0.884136	0.011582
0	0.38942	0.033	0.199964	13.2874	AEG_V1.13623	0.439642	0.288886	-0.630235	-0.554422	-0.600924	0.26831	0.576933	0.339697	0.199529	0.021697	-0.089142	-0.259972
0	0.259785	0.025	0.199321	51.3364	AEG_V1.877	0.388587	0.234898	-0.70309	-0.873075	-0.786806	0.31767	0.805412	0.463129	0.019787	-0.026177	0.158671	0.000994
0	0.31436	0.019	0.199166	5.02715	bAEG_V1.11424	0.337535	-0.517724	0.095898	0.075009	0.332592	0.434999	0.400629	-0.069363	-0.997075	-0.565714	-0.028087	0.501301
0	0.27038	0.023	0.199144	3.43956	bAEG_V1.3989	0.535212	0.7285	-0.045828	-0.672837	-0.866321	-0.184171	0.505458	0.07772	-0.26541	-0.323893	0.295272	0.216299
0	0.138169	0.024	0.198829	2.06332	AEG_V1.20934	0.185351	-0.495107	-0.44399	0.207514	0.909341	1.10322	0.578088	-0.097119	-1.1002	-0.80547	-0.307896	0.266268
0	0.18737	0.019	0.198817	5.57839	AEG_V1.11582	0.670794	-0.214271	-0.474188	-0.155266	0.625406	1.0536	0.860299	0.221011	-0.758672	-1.00943	-0.793828	-0.025456
0	0.132358	0.014	0.198802	85.4419	bAEG_V1.12836	0.45804	-0.323007	-0.090485	0.185117	0.840694	0.966975	0.453071	-0.522391	-1.26591	-0.83369	-0.236846	0.368427
0	0.202123	0.017	0.198714	16.619	AEG_V1.16524	0.294396	-0.347	-0.590481	-0.018686	0.73872	0.455029	0.218409	-0.135619	-0.206531	-0.434629	-0.273164	0.299556
0	0.176564	0.023	0.198417	4.19712	bAEG_V1.19284	0.640643	0.229765	-0.223017	-0.367212	0.333789	0.724722	0.704634	0.168452	-0.243722	-0.803246	-0.861828	-0.302977
[truncated: 43,221 more rows]
